# Supplementary material for: Genomic analysis of Listeria monocytogenes from US food processing environments reveals a high prevalence of QAC efflux genes but limited evidence of their contribution to environmental persistence
Source: BMC Genomics. 2022 Jul 4;23:488. doi: 10.1186/s12864-022-08695-2 (PMC9252043; doi:10.1186/s12864-022-08695-2)
Supplement: Supplementary file 1 — Additional file 1. Listeria Isolate Dataset. A list of isolates used in the analysis within this paper and their associated metadata. The SRR codes for each isolate are given which can be used to download the sequencing reads from NCBI. [file 12864_2022_8695_MOESM1_ESM.xlsx]

## Sheet: Sheet1
SRA	Collection Date	Product Category	Environmental or Product	Tn6188	emrE	bcrABC	CC	Lineage	Facility Code
SRR2080116	2015-05-04	Dairy	Env	0	0	1	CC5	2	1
SRR5656426	2017-05-09	Meals	Env	0	0	1	CC199	3	167
SRR5656430	2017-05-09	Meals	Env	1	0	0	CC5	2	167
SRR8133971	2018-09-05	Dairy	Env	0	0	1	CC6	2	2
SRR8134412	2018-09-05	Dairy	Env	0	0	1	CC6	2	2
SRR8133808	2018-09-05	Dairy	Env	0	0	1	CC6	2	2
SRR8133953	2018-09-05	Dairy	Env	0	0	0	CC651	2	2
SRR8133972	2018-09-05	Dairy	Env	0	0	1	CC6	2	2
SRR8133538	2018-09-05	Dairy	Env	0	0	1	CC6	2	2
SRR8133935	2018-09-05	Dairy	Env	0	0	0	CC651	2	2
SRR8133981	2018-09-05	Dairy	Env	0	0	1	CC6	2	2
SRR2002740	2015-04-07	Dairy	Env	0	0	1	CC489	2	3
SRR3278090	2011-02-28	Meals	Env	0	0	1	CC6	2	168
SRR5711994	2017-05-22	Meals	Env	0	0	1	CC155	3	169
SRR7702536	2010-09-08	Meals	Env	0	0	1	CC155	3	170
SRR6327669	2009-10-27	Meals	Env	0	0	1	CC635	3	170
SRR8589827	2019-01-29	Meals	Env	0	0	1	CC155	3	171
SRR8590647	2019-01-29	Meals	Env	0	0	1	CC155	3	171
SRR8589829	2019-01-30	Meals	Env	0	0	1	CC155	3	171
SRR8590615	2019-01-29	Meals	Env	0	0	1	CC155	3	171
SRR8590606	2019-01-30	Meals	Env	0	0	1	CC155	3	171
SRR8590613	2019-01-29	Meals	Env	0	0	1	CC155	3	171
SRR8589943	2019-01-30	Meals	Env	0	0	1	CC155	3	171
SRR2077394	2015-04-17	Produce	Env	0	0	1	CC7	3	324
SRR3924545	2016-06-20	Produce	Env	0	0	1	CC7	3	324
SRR10036720	2015-04-17	Produce	Env	0	0	0	CC7	3	324
SRR10036717	2015-04-17	Produce	Env	0	0	0	CC7	3	324
SRR2057364	2015-04-17	Produce	Env	0	0	1	CC7	3	324
SRR2071446	2015-04-17	Produce	Env	0	0	1	CC7	3	324
SRR2057380	2015-04-20	Produce	Product	0	0	1	CC7	3	324
SRR2057379	2015-04-20	Produce	Product	0	0	1	CC7	3	324
SRR2071441	2015-04-17	Produce	Env	0	0	1	CC7	3	324
SRR2071440	2015-04-17	Produce	Env	0	0	1	CC7	3	324
SRR2077388	2015-04-17	Produce	Env	0	0	1	CC7	3	324
SRR3924538	2016-06-20	Produce	Env	0	0	1	CC7	3	324
SRR3924540	2016-06-20	Produce	Env	0	0	1	CC7	3	324
SRR3924544	2016-06-20	Produce	Env	0	0	1	CC7	3	324
SRR10001260	2015-04-17	Produce	Env	0	0	1	CC7	3	324
SRR10001249	2015-04-17	Produce	Env	0	0	0	CC7	3	324
SRR2064109	2015-04-17	Produce	Env	0	0	1	CC7	3	324
SRR2080104	2015-04-17	Produce	Env	0	0	1	CC7	3	324
SRR2080112	2015-04-17	Produce	Env	0	0	1	CC7	3	324
SRR10001250	2015-04-17	Produce	Env	0	0	1	CC7	3	324
SRR10001262	2015-04-17	Produce	Env	0	0	1	CC7	3	324
SRR2057363	2015-04-17	Produce	Env	0	0	1	CC7	3	324
SRR2064112	2015-04-17	Produce	Env	0	0	1	CC7	3	324
SRR2080114	2015-04-17	Produce	Env	0	0	1	CC7	3	324
SRR2077257	2015-04-17	Produce	Env	0	0	1	CC7	3	324
SRR3924539	2016-06-20	Produce	Env	0	0	1	CC7	3	324
SRR3924547	2016-06-20	Produce	Env	0	0	1	CC7	3	324
SRR3924548	2016-06-20	Produce	Env	0	0	1	CC7	3	324
SRR10001266	2015-04-17	Produce	Env	0	0	1	CC7	3	324
SRR2064128	2015-04-17	Produce	Env	0	0	1	CC7	3	324
SRR2064135	2015-04-17	Produce	Env	0	0	1	CC7	3	324
SRR2077396	2015-04-17	Produce	Env	0	0	1	CC7	3	324
SRR10001257	2015-04-17	Produce	Env	0	0	1	CC7	3	324
SRR10037179	2015-04-17	Produce	Env	0	0	0	CC7	3	324
SRR2070993	2015-04-17	Produce	Env	0	0	1	CC7	3	324
SRR2077392	2015-04-17	Produce	Env	0	0	1	CC7	3	324
SRR2071444	2015-04-17	Produce	Env	0	0	1	CC7	3	324
SRR2057378	2015-04-17	Produce	Env	0	0	1	CC7	3	324
SRR3924546	2016-06-20	Produce	Env	0	0	1	CC7	3	324
SRR2071449	2015-04-17	Produce	Env	0	0	1	CC7	3	324
SRR2064133	2015-04-17	Produce	Env	0	0	1	CC7	3	324
SRR2064131	2015-04-17	Produce	Env	0	0	1	CC7	3	324
SRR3924543	2016-06-20	Produce	Env	0	0	1	CC7	3	324
SRR2071020	2015-04-17	Produce	Env	0	0	1	CC7	3	324
SRR2070994	2015-04-17	Produce	Env	0	0	1	CC7	3	324
SRR3924542	2016-06-20	Produce	Env	0	0	1	CC7	3	324
SRR2071447	2015-04-17	Produce	Env	0	0	1	CC7	3	324
SRR2077260	2015-04-17	Produce	Env	0	0	1	CC7	3	324
SRR2077389	2015-04-17	Produce	Env	0	0	1	CC7	3	324
SRR3924537	2016-06-20	Produce	Env	0	0	1	CC7	3	324
SRR2070997	2015-04-17	Produce	Env	0	0	1	CC7	3	324
SRR2071448	2015-04-17	Produce	Env	0	0	1	CC7	3	324
SRR2077387	2015-04-17	Produce	Env	0	0	1	CC7	3	324
SRR2071451	2015-04-17	Produce	Env	0	0	1	CC7	3	324
SRR2071442	2015-04-17	Produce	Env	0	0	1	CC7	3	324
SRR3924541	2016-06-20	Produce	Env	0	0	1	CC204	3	324
SRR2064138	2015-04-17	Produce	Env	0	0	1	CC204	3	324
SRR10001252	2015-04-17	Produce	Env	0	0	0	CC7	3	324
SRR2077406	2015-04-17	Produce	Env	0	0	1	CC7	3	324
SRR2070996	2015-04-17	Produce	Env	0	0	1	CC7	3	324
SRR2070995	2015-04-17	Produce	Env	0	0	1	CC7	3	324
SRR2071452	2015-04-17	Produce	Env	0	0	1	CC7	3	324
SRR2077259	2015-04-17	Produce	Env	0	0	1	CC7	3	324
SRR2071000	2015-04-17	Produce	Env	0	0	1	CC7	3	324
SRR2064132	2015-04-17	Produce	Env	0	0	1	CC7	3	324
SRR2071084	2015-04-17	Produce	Env	0	0	1	CC7	3	324
SRR2080106	2015-04-17	Produce	Env	0	0	1	CC199	3	324
SRR10001267	2015-04-17	Produce	Env	0	0	0	CC14	3	324
SRR2064111	2015-04-17	Produce	Env	0	0	0	CC14	3	324
SRR2064137	2015-04-17	Produce	Env	0	0	1	CC199	3	324
SRR2057391	2015-04-17	Produce	Env	0	0	0	CC14	3	324
SRR2064113	2015-04-17	Produce	Env	0	0	1	CC14	3	324
SRR2070991	2015-04-17	Produce	Env	0	0	0	CC14	3	324
SRR2080107	2015-04-17	Produce	Env	0	0	0	CC14	3	324
SRR2070992	2015-04-17	Produce	Env	0	0	0	CC14	3	324
SRR2071450	2015-04-17	Produce	Env	0	0	0	CC14	3	324
SRR2057352	2015-04-17	Produce	Env	0	0	0	CC14	3	324
SRR2057362	2015-04-17	Produce	Env	0	0	0	CC14	3	324
SRR2064110	2015-04-17	Produce	Env	0	0	1	CC542	7	324
SRR2071085	2015-04-17	Produce	Env	0	0	0	CC14	3	324
SRR2071018	2015-04-17	Produce	Env	0	0	0	CC14	3	324
SRR2080105	2015-04-17	Produce	Env	0	0	0	CC14	3	324
SRR6695292	2017-12-28	Dairy	Env	0	0	1	CC489	2	4
SRR6695294	2017-12-28	Dairy	Env	0	0	1	CC489	2	4
SRR6695299	2017-12-27	Dairy	Env	0	0	1	CC489	2	4
SRR6695296	2017-12-27	Dairy	Env	0	0	0	CC489	2	4
SRR6693955	2017-12-27	Dairy	Env	0	0	0	CC489	2	4
SRR5656427	2017-05-01	Meals	Env	0	0	1	CC155	3	172
SRR4022309	2016-07-13	Seafood	Env	0	0	0	CC389	2	544
SRR8707365	2019-02-06	Meals	Env	0	0	1	CC155	3	173
SRR8707364	2019-02-06	Meals	Env	0	0	1	CC155	3	173
SRR3095268	2011-08-03	Seafood	Env	0	0	1	CC5	2	545
SRR3095267	2011-08-03	Seafood	Env	0	0	1	CC5	2	545
SRR3095269	2011-08-03	Seafood	Env	0	0	1	CC5	2	545
SRR3095272	2011-08-03	Seafood	Env	0	0	1	CC5	2	545
SRR3095271	2011-08-03	Seafood	Env	0	0	1	CC5	2	545
SRR3095270	2011-08-03	Seafood	Env	0	0	1	CC5	2	545
SRR4417908	2013-02-26	Meals	Env	0	0	1	CC11	3	174
SRR4345494	2012-01-11	Meals	Env	0	0	1	CC11	3	174
SRR4345495	2012-01-11	Meals	Env	0	0	1	CC11	3	174
SRR4345493	2012-01-11	Meals	Env	0	0	1	CC11	3	174
SRR4417907	2013-02-26	Meals	Env	0	0	1	CC11	3	174
SRR5120768	2016-09-12	Meals	Env	0	0	1	CC11	3	174
SRR8792484	2019-03-11	Meals	Env	0	0	1	CC11	3	174
SRR8792486	2019-03-11	Meals	Env	0	0	1	CC11	3	174
SRR8792796	2019-03-11	Meals	Env	0	0	1	CC11	3	174
SRR5120760	2016-09-12	Meals	Env	0	0	1	CC11	3	174
SRR4417906	2013-02-25	Meals	Env	0	0	1	CC11	3	174
SRR5120767	2016-09-12	Meals	Env	0	0	0	CC11	3	174
SRR5120773	2016-09-12	Meals	Env	0	0	0	CC11	3	174
SRR4418760	2013-09-09	Meals	Env	0	0	1	CC11	3	174
SRR5120770	2016-09-12	Meals	Env	0	0	0	CC11	3	174
SRR4345492	2012-01-11	Meals	Env	0	0	1	CC11	3	174
SRR5120769	2016-09-12	Meals	Env	0	0	0	CC11	3	174
SRR5120771	2016-09-12	Meals	Env	0	0	1	CC11	3	174
SRR5120763	2016-09-12	Meals	Env	0	0	1	CC11	3	174
SRR4417905	2013-02-25	Meals	Env	0	0	0	ST1656	3	174
SRR5120761	2016-09-12	Meals	Env	0	0	0	CC288	2	174
SRR5120764	2016-09-12	Meals	Env	0	0	1	CC88	2	174
SRR5344791	2012-05-22	Dairy	Env	0	0	1	CC199	3	5
SRR5311239	2015-04-14	Dairy	Env	0	0	1	CC199	3	5
SRR5344790	2012-05-22	Dairy	Env	0	0	1	CC199	3	5
SRR5344789	2012-05-21	Dairy	Env	0	0	1	CC199	3	5
SRR5344788	2012-05-21	Dairy	Env	0	0	1	CC199	3	5
SRR5311185	2015-04-14	Dairy	Env	0	0	1	CC199	3	5
SRR5344782	2012-05-21	Dairy	Env	0	0	1	CC199	3	5
SRR5311191	2015-04-14	Dairy	Env	1	0	0	CC5	2	5
SRR5344795	2012-05-22	Dairy	Env	1	0	0	CC5	2	5
SRR5311186	2015-04-14	Dairy	Env	1	0	0	CC5	2	5
SRR5344784	2012-05-21	Dairy	Env	0	0	1	CC199	3	5
SRR5311190	2015-04-14	Dairy	Env	0	0	1	CC199	3	5
SRR5344708	2012-05-22	Dairy	Env	1	0	0	CC5	2	5
SRR5344707	2015-04-14	Dairy	Env	0	0	1	CC199	3	5
SRR5344700	2015-04-14	Dairy	Env	1	0	0	CC5	2	5
SRR5344701	2012-05-22	Dairy	Env	1	0	0	CC5	2	5
SRR5311180	2015-04-14	Dairy	Env	1	0	0	CC5	2	5
SRR5344705	2012-05-22	Dairy	Env	1	0	0	CC5	2	5
SRR5344786	2012-05-21	Dairy	Env	0	0	1	CC199	3	5
SRR5344704	2015-04-14	Dairy	Env	1	0	0	CC5	2	5
SRR5311187	2015-04-14	Dairy	Env	1	0	0	CC5	2	5
SRR5344699	2012-05-22	Dairy	Env	1	0	0	CC5	2	5
SRR5344702	2012-05-22	Dairy	Env	1	0	0	CC5	2	5
SRR5344792	2012-05-22	Dairy	Env	0	0	1	CC199	3	5
SRR5311182	2015-04-14	Dairy	Env	1	0	0	CC5	2	5
SRR5311189	2015-04-14	Dairy	Env	0	0	1	CC199	3	5
SRR5311188	2015-04-14	Dairy	Env	1	0	0	CC5	2	5
SRR5311184	2015-04-14	Dairy	Env	0	0	1	CC199	3	5
SRR6327663	2010-01-05	Dairy	Env	0	0	0	CC635	3	6
SRR8436113	2018-12-11	Meals	Env	0	0	1	CC9	3	175
SRR8436114	2018-12-11	Meals	Env	0	0	1	CC9	3	175
SRR5712000	2017-05-22	Meals	Env	0	0	1	CC9	3	175
SRR8435782	2018-12-11	Meals	Env	0	0	1	CC9	3	175
SRR8435636	2018-12-11	Meals	Env	0	0	1	CC9	3	175
SRR5711536	2017-05-22	Meals	Env	0	0	1	CC9	3	175
SRR8435733	2018-12-11	Meals	Env	0	0	1	CC9	3	175
SRR8435762	2018-12-11	Meals	Env	0	0	1	CC9	3	175
SRR8435585	2018-12-11	Meals	Env	0	0	1	CC9	3	175
SRR8436119	2018-12-11	Meals	Env	0	0	1	CC9	3	175
SRR8435653	2018-12-11	Meals	Env	0	0	1	CC9	3	175
SRR8435764	2018-12-11	Meals	Env	0	0	1	CC9	3	175
SRR8436112	2018-12-11	Meals	Env	0	0	1	CC9	3	175
SRR8435650	2018-12-11	Meals	Env	0	0	1	CC9	3	175
SRR8435652	2018-12-11	Meals	Env	0	0	1	CC9	3	175
SRR5711995	2017-05-22	Meals	Env	0	0	1	CC9	3	175
SRR5711993	2017-05-22	Meals	Env	1	0	0	CC5	2	175
SRR5711999	2017-05-22	Meals	Env	1	0	0	CC5	2	175
SRR3453130	2013-05-21	Produce	Env	0	0	1	CC9	3	325
SRR5412996	2017-02-21	Produce	Env	0	0	1	CC9	3	325
SRR3453131	2013-05-21	Produce	Env	0	0	1	CC9	3	325
SRR5412997	2017-02-21	Produce	Env	0	0	1	CC9	3	325
SRR3453153	2015-12-01	Produce	Env	0	0	1	CC155	3	326
SRR3133027	2014-06-19	Produce	Env	0	0	1	CC155	3	326
SRR3453152	2015-12-01	Produce	Env	0	0	1	CC155	3	326
SRR3133019	2014-06-19	Produce	Env	0	0	0	CC7	3	326
SRR3133026	2014-06-19	Produce	Env	0	0	0	CC7	3	326
SRR3133021	2014-06-19	Produce	Env	0	0	0	CC7	3	326
SRR1535704	2014-06-18	Produce	Env	0	0	0	CC155	3	326
SRR1812865	2014-06-19	Produce	Env	0	0	0	CC7	3	326
SRR3133022	2014-06-19	Produce	Env	0	0	0	CC7	3	326
SRR3133024	2014-06-19	Produce	Env	0	0	0	CC7	3	326
SRR3133018	2014-06-18	Produce	Env	0	0	1	CC155	3	326
SRR3133020	2014-06-19	Produce	Env	0	0	0	CC7	3	326
SRR3453154	2015-12-02	Produce	Env	0	0	0	0		327
SRR5712004	2017-05-24	Dairy	Env	0	0	1	CC88	2	7
SRR9280531	2019-05-08	Produce	Env	0	0	0	CC434		328
SRR9280625	2019-05-08	Produce	Env	0	0	0	ST2543	4	328
SRR9988050	2019-07-29	Dairy	Env	0	0	1	CC155	3	8
SRR9988051	2019-07-29	Dairy	Env	0	0	1	CC155	3	8
SRR9988085	2019-07-29	Dairy	Env	0	0	1	CC155	3	8
SRR9988216	2019-07-29	Dairy	Env	0	0	1	CC155	3	8
SRR6059684	2017-08-30	Dairy	Env	0	0	0	CC155	3	8
SRR6059705	2017-08-30	Dairy	Env	0	0	1	CC155	3	8
SRR6059704	2017-08-30	Dairy	Env	0	0	1	CC155	3	8
SRR6059691	2017-08-30	Dairy	Env	0	0	1	CC155	3	8
SRR6059693	2017-08-30	Dairy	Env	0	0	0	CC155	3	8
SRR6059692	2017-08-30	Dairy	Env	0	0	1	CC155	3	8
SRR6059685	2017-08-30	Dairy	Env	0	0	1	CC155	3	8
SRR9988077	2019-07-29	Dairy	Env	0	0	1	ST1087	7	8
SRR9988093	2019-07-29	Dairy	Env	0	0	1	ST1087	7	8
SRR6059690	2017-08-30	Dairy	Env	0	0	0	CC1041	2	8
SRR9951707	2010-10-20	Dairy	Env	0	0	1	CC9	3	9
SRR1200689	2010-10-20	Dairy	Env	0	0	0	CC37	3	9
SRR8307454	2010-05-25	Dairy	Env	0	0	0	CC554	2	10
SRR7547846	2003-12-30	Seafood	Product	0	0	0	CC5	2	546
SRR8261133	2007-11-20	Seafood	Product	0	0	0	CC2	2	546
SRR2102454	2015-06-02	Seafood	Product	0	0	0	CC8	3	547
SRR2050964	2015-04-02	Seafood	Product	0	0	0	CC8	3	547
SRR2050931	2015-04-02	Seafood	Product	0	0	0	CC8	3	547
SRR2751895	2015-09-08	Seafood	Product	0	0	0	CC8	3	547
SRR2102480	2015-06-02	Seafood	Product	0	0	0	CC8	3	547
SRR3945587	2011-04-12	Seafood	Product	0	0	0	CC87	2	548
SRR5861484	2017-06-21	Dairy	Env	0	0	0	CC1	2	11
SRR5861483	2017-06-21	Dairy	Env	0	0	1	CC321	3	11
SRR5861485	2017-06-21	Dairy	Env	0	0	1	CC321	3	11
SRR8212866	2003-12-18	Dairy	Product	1	0	0	CC9	3	12
SRR3173364	2008-09-22	Dairy	Product	0	0	1	CC31	3	12
SRR3173363	2008-09-22	Dairy	Product	0	0	1	CC31	3	12
SRR3173365	2008-09-22	Dairy	Product	0	0	1	CC31	3	12
SRR6957180	2011-09-27	Seafood	Product	0	0	1	CC321	3	549
SRR5181490	2014-07-16	Produce	Product	0	0	0	CC14	3	329
SRR5181491	2014-07-17	Produce	Product	0	0	0	CC1056	3	329
SRR5181492	2014-07-16	Produce	Product	0	0	0	CC14	3	329
SRR5632014	2014-07-17	Produce	Product	0	0	0	CC1056	3	329
SRR1206157	2012-06-04	Meals	Env	0	0	1	CC155	3	176
SRR1206154	2011-01-04	Meals	Env	0	0	1	CC155	3	176
SRR1206152	2013-02-13	Meals	Env	0	0	1	CC155	3	176
SRR6966274	2000-07-18	Meals	Product	0	0	0	CC199	3	176
SRR6476762	2011-09-27	Meals	Env	0	0	0	CC2	2	177
SRR6476774	2011-09-27	Meals	Product	0	0	0	CC2	2	177
SRR3945615	2009-04-09	Produce	Product	0	0	0	CC573	3	330
SRR3945616	2009-04-09	Produce	Product	0	0	0	CC573	3	330
SRR8175806	2009-04-07	Produce	Product	0	0	0	CC573	3	330
SRR8175775	2009-04-07	Produce	Product	0	0	0	CC573	3	330
SRR8175796	2009-04-07	Produce	Product	0	0	0	CC573	3	330
SRR8175805	2009-04-09	Produce	Product	0	0	0	CC573	3	330
SRR8181842	2009-04-07	Produce	Product	0	0	0	CC573	3	330
SRR8184590	2009-04-07	Produce	Product	0	0	0	CC573	3	330
SRR7135032	2009-04-09	Produce	Env	0	0	0	CC573	3	330
SRR7135489	2009-04-09	Produce	Env	0	0	0	CC573	3	330
SRR7241799	2009-04-09	Produce	Env	0	0	0	CC573	3	330
SRR7244218	2009-04-09	Produce	Env	0	0	0	CC573	3	330
SRR7250104	2009-04-09	Produce	Env	0	0	0	CC573	3	330
SRR3945612	2009-04-09	Produce	Product	0	0	0	CC573	3	330
SRR3945613	2009-04-09	Produce	Product	0	0	0	CC573	3	330
SRR3945614	2009-04-09	Produce	Product	0	0	0	CC573	3	330
SRR8175791	2009-04-07	Produce	Product	0	0	0	CC573	3	330
SRR8175789	2009-04-07	Produce	Product	0	0	0	CC573	3	330
SRR3945609	2009-04-08	Produce	Product	0	0	0	CC573	3	330
SRR8181662	2009-04-09	Produce	Product	0	0	0	CC573	3	330
SRR7250809	2009-04-09	Produce	Env	0	0	0	CC573	3	330
SRR3945611	2009-04-09	Produce	Product	0	0	0	CC573	3	330
SRR7135394	2009-04-09	Produce	Env	0	0	0	CC573	3	330
SRR7241798	2009-04-09	Produce	Env	0	0	0	CC573	3	330
SRR7241800	2009-04-09	Produce	Env	0	0	0	CC573	3	330
SRR8182877	2009-04-09	Produce	Product	0	0	0	CC573	3	330
SRR8175770	2009-04-07	Produce	Product	0	0	0	CC573	3	330
SRR8181663	2009-04-09	Produce	Product	0	0	0	CC573	3	330
SRR8181803	2009-04-08	Produce	Product	0	0	0	CC573	3	330
SRR7240744	2009-04-09	Produce	Env	0	0	0	CC573	3	330
SRR7135033	2009-04-09	Produce	Env	0	0	0	CC573	3	330
SRR7135613	2009-04-09	Produce	Env	0	0	0	CC573	3	330
SRR7135614	2009-04-09	Produce	Env	0	0	0	CC573	3	330
SRR7135618	2009-04-09	Produce	Env	0	0	0	CC573	3	330
SRR7135141	2009-04-09	Produce	Env	0	0	0	CC573	3	330
SRR7241802	2009-04-09	Produce	Env	0	0	0	CC573	3	330
SRR7241723	2009-04-09	Produce	Env	0	0	0	CC573	3	330
SRR8185370	2009-04-07	Produce	Product	0	0	0	CC573	3	330
SRR8175804	2009-04-09	Produce	Product	0	0	0	CC573	3	330
SRR8182730	2009-04-09	Produce	Product	0	0	0	CC573	3	330
SRR3945606	2009-04-07	Produce	Product	0	0	0	CC573	3	330
SRR8182741	2009-04-07	Produce	Product	0	0	0	CC573	3	330
SRR8175811	2009-04-07	Produce	Product	0	0	0	CC573	3	330
SRR8175773	2009-04-07	Produce	Product	0	0	0	CC573	3	330
SRR8175772	2009-04-07	Produce	Product	0	0	0	CC573	3	330
SRR3945610	2009-04-10	Produce	Product	0	0	0	CC573	3	330
SRR3945607	2009-04-07	Produce	Product	0	0	0	CC573	3	330
SRR7135031	2009-04-09	Produce	Env	0	0	0	CC573	3	330
SRR7135196	2009-04-09	Produce	Env	0	0	0	CC573	3	330
SRR7249142	2009-04-09	Produce	Env	0	0	0	CC573	3	330
SRR8175813	2009-04-07	Produce	Product	0	0	0	CC573	3	330
SRR8183075	2009-04-09	Produce	Product	0	0	0	CC573	3	330
SRR8175809	2009-04-09	Produce	Product	0	0	0	CC573	3	330
SRR8175776	2009-04-09	Produce	Product	0	0	0	CC573	3	330
SRR8181944	2009-04-09	Produce	Product	0	0	0	CC573	3	330
SRR8182315	2009-04-09	Produce	Product	0	0	0	CC573	3	330
SRR8183302	2009-04-09	Produce	Product	0	0	0	CC573	3	330
SRR8183259	2009-04-09	Produce	Product	0	0	0	CC573	3	330
SRR7135129	2009-04-09	Produce	Env	0	0	0	CC573	3	330
SRR7135136	2009-04-09	Produce	Env	0	0	0	CC573	3	330
SRR8175767	2009-04-09	Produce	Product	0	0	0	CC573	3	330
SRR7989274	2009-04-07	Produce	Product	0	0	0	CC573	3	330
SRR8175787	2009-04-09	Produce	Product	0	0	0	CC573	3	330
SRR8182346	2009-04-09	Produce	Product	0	0	0	CC573	3	330
SRR8183308	2009-04-09	Produce	Product	0	0	0	CC573	3	330
SRR8184520	2009-04-09	Produce	Product	0	0	0	CC573	3	330
SRR7241086	2009-04-09	Produce	Env	0	0	0	CC573	3	330
SRR7989179	2009-04-07	Produce	Product	0	0	0	CC573	3	330
SRR7989278	2009-04-07	Produce	Product	0	0	0	CC573	3	330
SRR8175797	2009-04-09	Produce	Product	0	0	0	CC573	3	330
SRR8182711	2009-04-09	Produce	Product	0	0	0	CC573	3	330
SRR7989272	2009-04-07	Produce	Env	0	0	0	CC573	3	330
SRR8175785	2009-04-09	Produce	Product	0	0	0	CC573	3	330
SRR8175782	2009-04-09	Produce	Product	0	0	0	CC573	3	330
SRR8181743	2009-04-09	Produce	Product	0	0	0	CC573	3	330
SRR7135616	2009-04-09	Produce	Env	0	0	0	CC573	3	330
SRR7244050	2009-04-09	Produce	Env	0	0	0	CC573	3	330
SRR7240743	2009-04-09	Produce	Env	0	0	0	CC573	3	330
SRR8159706	2009-05-27	Produce	Env	0	0	0	CC7	3	331
SRR8424015	2009-08-11	Produce	Env	0	0	0	CC7	3	331
SRR8424047	2009-05-27	Produce	Env	0	0	0	CC7	3	331
SRR8424023	2009-05-27	Produce	Env	0	0	0	CC7	3	331
SRR8424053	2009-05-27	Produce	Env	0	0	0	CC20	3	331
SRR6387214	2017-11-28	Meals	Env	0	0	1	CC288	2	178
SRR6387424	2017-11-28	Meals	Env	0	0	1	CC288	2	178
SRR6387429	2017-11-28	Meals	Env	0	0	1	CC288	2	178
SRR1744002	2014-12-01	Seafood	Env	0	0	1	CC5	2	550
SRR1509671	2014-06-16	Seafood	Env	0	0	1	CC5	2	550
SRR1744046	2014-12-01	Seafood	Env	1	0	0	CC121	3	550
SRR1744053	2014-12-01	Seafood	Env	0	0	1	CC5	2	550
SRR1509667	2014-06-16	Seafood	Env	0	0	1	CC199	3	550
SRR1509668	2014-06-16	Seafood	Env	0	0	1	CC199	3	550
SRR1745585	2014-11-12	Seafood	Product	0	0	0	CC6	2	550
SRR5680745	2017-05-08	Seafood	Env	0	0	1	CC321	3	551
SRR5680755	2017-05-08	Seafood	Env	0	0	1	CC321	3	551
SRR5680758	2017-05-09	Seafood	Env	0	0	1	CC321	3	551
SRR5758425	2017-05-09	Seafood	Env	0	0	1	CC321	3	551
SRR5680749	2017-05-08	Seafood	Env	0	0	1	CC321	3	551
SRR5680753	2017-05-08	Seafood	Env	0	0	1	CC321	3	551
SRR5758422	2017-05-09	Seafood	Env	0	0	1	CC321	3	551
SRR5680748	2017-05-09	Seafood	Env	0	0	1	CC321	3	551
SRR5680739	2017-05-08	Seafood	Env	0	0	1	CC321	3	551
SRR5680751	2017-05-08	Seafood	Env	0	0	1	CC321	3	551
SRR5680750	2017-05-08	Seafood	Env	0	0	1	CC321	3	551
SRR5680741	2017-05-08	Seafood	Env	0	0	1	CC321	3	551
SRR5680752	2017-05-08	Seafood	Env	0	0	1	CC321	3	551
SRR5680742	2017-05-08	Seafood	Env	0	0	1	CC321	3	551
SRR5680754	2017-05-08	Seafood	Env	0	0	1	CC321	3	551
SRR5680737	2017-05-08	Seafood	Env	0	0	1	CC321	3	551
SRR5680746	2017-05-09	Seafood	Env	0	0	1	CC321	3	551
SRR5181388	2014-07-17	Produce	Product	0	0	0	CC392	2	332
SRR5181390	2014-07-17	Produce	Product	0	0	0	CC392	2	332
SRR5181493	2014-07-17	Produce	Product	0	0	0	CC14	3	332
SRR5181494	2014-07-17	Produce	Product	0	0	0	CC14	3	332
SRR5181495	2014-07-17	Produce	Product	0	0	0	CC14	3	332
SRR7547842	2004-06-02	Seafood	Product	0	0	0	CC5	2	552
SRR7497123	2018-06-04	Dairy	Env	0	0	1	CC5	2	13
SRR7525564	2018-06-06	Dairy	Env	0	0	1	CC5	2	13
SRR7525566	2018-06-06	Dairy	Env	0	0	1	CC5	2	13
SRR5758403	2017-06-14	Dairy	Env	0	0	1	CC5	2	13
SRR5758414	2017-06-15	Dairy	Env	0	0	1	CC5	2	13
SRR5758440	2017-06-13	Dairy	Env	0	0	1	CC5	2	13
SRR5758408	2017-06-14	Dairy	Env	0	0	1	CC5	2	13
SRR8535444	2018-06-05	Dairy	Env	0	0	1	CC5	2	13
SRR5758447	2017-06-14	Dairy	Env	0	0	1	CC5	2	13
SRR8697005	2018-06-05	Dairy	Env	0	0	1	CC5	2	13
SRR5758402	2017-06-14	Dairy	Env	0	0	1	CC5	2	13
SRR5758409	2017-06-14	Dairy	Env	0	0	1	CC5	2	13
SRR5758411	2017-06-14	Dairy	Env	0	0	1	CC5	2	13
SRR5758416	2017-06-15	Dairy	Env	0	0	1	CC5	2	13
SRR5758405	2017-06-14	Dairy	Env	0	0	1	CC5	2	13
SRR5758410	2017-06-14	Dairy	Env	0	0	1	CC5	2	13
SRR7419947	2018-06-04	Dairy	Env	0	0	1	CC5	2	13
SRR7475516	2018-06-04	Dairy	Env	0	0	1	CC5	2	13
SRR5758404	2017-06-14	Dairy	Env	0	0	1	CC5	2	13
SRR5758406	2017-06-14	Dairy	Env	0	0	1	CC5	2	13
SRR5758407	2017-06-14	Dairy	Env	0	0	1	CC5	2	13
SRR5758448	2017-06-13	Dairy	Env	0	0	1	CC5	2	13
SRR5758482	2017-06-13	Dairy	Env	0	0	1	CC5	2	13
SRR1698201	2014-09-09	Seafood	Env	0	0	1	CC5	2	553
SRR1698203	2014-09-09	Seafood	Env	0	0	1	CC1	2	553
SRR1810548	2014-09-09	Seafood	Env	0	0	1	CC5	2	553
SRR1810541	2014-09-09	Seafood	Env	0	0	1	CC5	2	553
SRR1810535	2014-09-09	Seafood	Env	0	0	1	CC5	2	553
SRR1810547	2014-09-09	Seafood	Env	0	0	1	CC5	2	553
SRR1810567	2014-09-09	Seafood	Env	0	0	1	CC5	2	553
SRR1810566	2014-09-09	Seafood	Env	0	0	1	CC5	2	553
SRR1810572	2014-09-09	Seafood	Env	0	0	1	CC5	2	553
SRR1698187	2014-09-09	Seafood	Env	0	0	1	CC5	2	553
SRR1805642	2014-09-09	Seafood	Env	0	0	1	CC9	3	553
SRR1810513	2014-09-09	Seafood	Env	0	0	1	CC5	2	553
SRR1810523	2014-09-09	Seafood	Env	0	0	1	CC5	2	553
SRR1810516	2014-09-09	Seafood	Env	0	0	1	CC5	2	553
SRR1810520	2014-09-09	Seafood	Env	0	0	1	CC5	2	553
SRR1810524	2014-09-09	Seafood	Env	0	0	1	CC5	2	553
SRR1810531	2014-09-09	Seafood	Env	0	0	1	CC5	2	553
SRR1810528	2014-09-09	Seafood	Env	0	0	1	CC5	2	553
SRR1810568	2014-09-09	Seafood	Env	0	0	1	CC5	2	553
SRR1810540	2014-09-09	Seafood	Env	0	0	1	CC5	2	553
SRR1810558	2014-09-09	Seafood	Env	0	0	1	CC5	2	553
SRR1810559	2014-09-09	Seafood	Env	0	0	1	CC5	2	553
SRR1810544	2014-09-09	Seafood	Env	0	0	1	CC5	2	553
SRR1810571	2014-09-09	Seafood	Env	0	0	1	CC5	2	553
SRR5883513	2017-07-10	Dairy	Env	0	0	1	CC9	3	14
SRR5883477	2017-07-10	Dairy	Env	0	0	1	CC9	3	14
SRR5883476	2017-07-10	Dairy	Env	0	0	1	CC155	3	14
SRR5883478	2017-07-10	Dairy	Env	0	0	1	CC9	3	14
SRR5883509	2017-07-10	Dairy	Env	0	0	1	CC155	3	14
SRR2848797	2012-10-03	Meals	Env	0	0	1	CC5	2	179
SRR5185038	2016-12-13	Meals	Env	0	0	1	CC155	3	179
SRR5185039	2016-12-13	Meals	Env	0	0	1	CC155	3	179
SRR5861491	2017-06-28	LMF	Env	0	0	1	CC7	3	152
SRR5861490	2017-06-28	LMF	Env	0	0	1	CC7	3	152
SRR5861492	2017-06-28	LMF	Env	0	0	0	CC7	3	152
SRR5861489	2017-06-28	LMF	Env	0	0	0	CC7	3	152
SRR5861487	2017-06-28	LMF	Env	0	0	0	CC7	3	152
SRR2577524	2015-09-02	Seafood	Env	0	0	0	CC452	3	554
SRR5985821	2012-02-08	Seafood	Env	0	0	1	CC14	3	555
SRR5985551	2012-02-08	Seafood	Env	0	0	1	CC14	3	555
SRR5985647	2012-02-08	Seafood	Env	0	0	1	CC14	3	555
SRR5985757	2012-02-08	Seafood	Env	0	0	1	CC14	3	555
SRR5985756	2012-02-08	Seafood	Env	0	0	1	CC14	3	555
SRR5985812	2012-02-08	Seafood	Env	0	0	1	CC14	3	555
SRR4098791	2003-11-24	Dairy	Product	0	0	1	CC155	3	15
SRR2058150	2015-04-20	Dairy	Env	0	0	1	CC9	3	16
SRR2058163	2015-04-20	Dairy	Env	1	0	0	CC5	2	16
SRR2058147	2015-04-20	Dairy	Env	0	0	1	CC6	2	16
SRR2058158	2015-04-20	Dairy	Env	0	0	0	CC6	2	16
SRR2058151	2015-04-20	Dairy	Env	0	0	1	CC2	2	16
SRR2058161	2015-04-20	Dairy	Env	0	0	1	CC6	2	16
SRR2891030	2012-10-24	Meals	Env	0	0	1	CC155	3	180
SRR2952737	2012-10-24	Meals	Env	0	0	1	CC155	3	180
SRR3634434	2013-06-17	Meals	Env	0	0	0	CC155	3	180
SRR2952738	2012-10-24	Meals	Env	0	0	1	CC155	3	180
SRR1206203	2013-06-17	Meals	Env	0	0	1	CC155	3	180
SRR1206142	2012-10-24	Meals	Env	0	0	1	CC155	3	180
SRR5758427	2017-04-13	Meals	Env	0	0	0	CC37	3	180
SRR5861480	2017-05-23	Seafood	Env	0	0	0	CC77	2	556
SRR3579421	2009-09-18	Seafood	Product	0	0	1	CC204	3	557
SRR3634446	2009-09-18	Seafood	Product	0	0	0	CC204	3	557
SRR3995877	2006-08-01	Meals	Product	0	0	1	CC321	3	181
SRR4098795	2001-03-20	Meals	Product	0	0	1	CC321	3	181
SRR4098794	2001-08-13	Meals	Product	0	0	0	CC11	3	181
SRR9652111	2019-06-18	Meals	Env	0	0	0	0		182
SRR9652109	2019-06-18	Meals	Env	0	0	0	0		182
SRR9652093	2019-06-18	Meals	Env	0	0	0	0		182
SRR9652108	2019-06-18	Meals	Env	0	0	0	0		182
SRR9652076	2019-06-18	Meals	Env	0	0	0	0		182
SRR7497079	2018-05-30	Dairy	Env	0	0	1	CC7	3	17
SRR8618626	2019-01-23	Dairy	Env	0	0	1	CC7	3	17
SRR8619339	2019-01-23	Dairy	Env	0	0	1	CC7	3	17
SRR7497087	2018-05-30	Dairy	Env	0	0	1	CC7	3	17
SRR7466205	2018-05-30	Dairy	Env	0	0	1	CC7	3	17
SRR7497082	2018-05-30	Dairy	Env	0	0	1	CC7	3	17
SRR7496984	2018-05-30	Dairy	Env	0	0	1	CC7	3	17
SRR8618803	2019-01-23	Dairy	Env	0	0	1	CC7	3	17
SRR8618858	2019-01-23	Dairy	Env	0	0	1	CC7	3	17
SRR7465820	2018-05-30	Dairy	Env	0	0	1	CC7	3	17
SRR8618810	2019-01-23	Dairy	Env	0	0	1	CC7	3	17
SRR7475515	2018-05-30	Dairy	Env	0	0	1	CC7	3	17
SRR8618782	2019-01-23	Dairy	Env	0	0	1	CC7	3	17
SRR8618618	2019-01-23	Dairy	Env	0	0	1	CC7	3	17
SRR7655973	2018-05-30	Dairy	Env	0	0	1	CC7	3	17
SRR7496992	2018-05-30	Dairy	Env	0	0	1	CC88	2	17
SRR8619286	2019-01-23	Dairy	Env	0	0	1	CC5	2	17
SRR8619351	2019-01-23	Dairy	Env	0	0	1	CC5	2	17
SRR6674906	2017-11-29	Meals	Env	0	0	1	CC5	2	183
SRR6674909	2017-11-29	Meals	Env	0	0	1	CC5	2	183
SRR5711992	2017-05-23	Meals	Env	0	0	1	CC155	3	183
SRR5712001	2017-05-23	Meals	Env	0	0	1	CC5	2	183
SRR5712010	2017-05-23	Meals	Env	0	0	0	CC9	3	183
SRR5711998	2017-05-23	Meals	Env	0	0	1	CC224	2	183
SRR5711996	2017-05-23	Meals	Env	0	0	1	CC155	3	183
SRR1796124	2015-01-13	Meals	Env	0	0	1	CC155	3	184
SRR1411128	2014-05-13	Meals	Env	0	0	1	CC155	3	184
SRR1796134	2015-01-12	Meals	Env	0	0	1	CC155	3	184
SRR1395317	2014-05-13	Meals	Env	0	0	1	CC155	3	184
SRR1411183	2014-05-13	Meals	Env	0	0	1	CC155	3	184
SRR1395309	2014-05-13	Meals	Env	0	0	1	CC155	3	184
SRR1395305	2014-05-13	Meals	Env	0	0	1	CC155	3	184
SRR1796109	2015-01-12	Meals	Env	0	0	1	CC321	3	184
SRR2585406	2015-09-22	Meals	Env	0	0	1	CC5	2	185
SRR2585403	2015-09-22	Meals	Env	0	0	1	CC5	2	185
SRR2585409	2015-09-22	Meals	Env	0	0	1	CC5	2	185
SRR2585411	2015-09-23	Meals	Product	0	0	1	CC5	2	185
SRR1198947	2014-01-02	Meals	Env	0	0	1	CC5	2	185
SRR2585410	2015-09-22	Meals	Env	0	0	1	CC5	2	185
SRR1198955	2014-01-02	Meals	Env	0	0	1	CC5	2	185
SRR2585402	2015-09-22	Meals	Env	0	0	1	CC5	2	185
SRR2585408	2015-09-22	Meals	Env	0	0	1	CC5	2	185
SRR2585401	2015-09-22	Meals	Env	0	0	1	CC5	2	185
SRR2585405	2015-09-22	Meals	Env	0	0	1	CC5	2	185
SRR2585404	2015-09-22	Meals	Env	0	0	1	CC5	2	185
SRR1206236	2014-01-13	Meals	Product	0	0	1	CC5	2	185
SRR2585407	2015-09-22	Meals	Env	0	0	1	CC5	2	185
SRR1198967	2014-01-02	Meals	Env	0	0	1	CC5	2	185
SRR1378350	2014-01-30	Meals	Env	0	0	1	CC5	2	185
SRR1198960	2014-01-02	Meals	Env	0	0	1	CC5	2	185
SRR1198968	2014-01-02	Meals	Env	0	0	1	CC5	2	185
SRR1946979	2004-05-05	Meals	Product	0	0	0	CC2	2	186
SRR6288390	2004-06-07	Meals	Product	0	0	0	CC2	2	186
SRR1947014	2004-05-10	Meals	Env	0	0	0	CC2	2	186
SRR1946926	2007-08-06	Meals	Env	0	0	0	CC1	2	187
SRR1946952	2007-07-13	Meals	Product	0	0	0	CC1	2	187
SRR1946959	2007-08-06	Meals	Product	0	0	0	CC1	2	187
SRR1946991	2007-08-06	Meals	Env	0	0	0	CC1	2	187
SRR1946972	2007-07-13	Meals	Product	0	0	0	CC1	2	187
SRR1946870	2007-08-06	Meals	Env	0	0	0	CC1	2	187
SRR6425531	2012-08-21	Produce	Env	0	0	1	CC5	2	333
SRR2075059	2011-12-10	Produce	Env	0	0	1	CC5	2	333
SRR6425538	2012-10-04	Produce	Env	0	0	0	CC5	2	333
SRR2057351	2011-12-10	Produce	Env	0	0	1	CC5	2	333
SRR6425061	2011-12-10	Produce	Env	0	0	1	CC5	2	333
SRR6425533	2012-10-02	Produce	Env	0	0	1	CC5	2	333
SRR2074981	2011-12-10	Produce	Env	0	0	1	CC5	2	333
SRR2075285	2011-12-10	Produce	Env	0	0	1	CC5	2	333
SRR2075068	2011-12-10	Produce	Env	0	0	1	CC5	2	333
SRR2057361	2011-12-10	Produce	Env	0	0	1	CC5	2	333
SRR6425535	2012-10-02	Produce	Env	0	0	1	CC5	2	333
SRR2057387	2012-08-21	Produce	Env	0	0	1	CC5	2	333
SRR2057388	2011-12-10	Produce	Env	0	0	1	CC5	2	333
SRR6425517	2011-12-10	Produce	Env	0	0	1	CC5	2	333
SRR2057360	2011-12-10	Produce	Env	0	0	1	CC5	2	333
SRR2057390	2011-12-10	Produce	Env	0	0	1	CC5	2	333
SRR2075315	2011-12-10	Produce	Env	0	0	1	CC5	2	333
SRR9952590	2019-07-08	Seafood	Env	0	0	1	0		558
SRR3021473	2011-09-01	Meals	Env	0	0	1	CC14	3	188
SRR3021472	2011-09-01	Meals	Env	0	0	1	CC14	3	188
SRR5116279	2016-11-14	Meals	Env	0	0	1	CC14	3	188
SRR3021474	2011-09-01	Meals	Env	0	0	0	CC14	3	188
SRR5139795	2016-11-14	Meals	Env	0	0	1	CC14	3	188
SRR2102473	2005-09-07	Meals	Env	0	0	1	CC5	2	189
SRR2102483	2005-09-07	Meals	Env	0	0	1	CC5	2	189
SRR2140688	2009-06-18	Meals	Env	0	0	1	CC155	3	189
SRR5632781	2014-07-01	Produce	Product	0	0	0	CC14	3	334
SRR5632738	2014-07-01	Produce	Product	0	0	0	CC14	3	334
SRR5632792	2014-07-01	Produce	Product	0	0	0	CC14	3	334
SRR5632758	2014-07-01	Produce	Product	0	0	0	CC14	3	334
SRR5632813	2014-07-01	Produce	Product	0	0	0	CC14	3	334
SRR5633003	2014-07-01	Produce	Product	0	0	0	CC14	3	334
SRR5714973	2014-07-01	Produce	Product	0	0	0	CC14	3	334
SRR5714972	2014-07-01	Produce	Product	0	0	0	CC14	3	334
SRR5076611	2016-10-26	Dairy	Env	0	0	1	CC5	2	18
SRR5076605	2016-10-26	Dairy	Product	0	0	1	CC5	2	18
SRR5076622	2016-10-26	Dairy	Env	0	0	1	CC5	2	18
SRR5076634	2016-10-26	Dairy	Env	0	0	1	CC5	2	18
SRR5076651	2016-10-26	Dairy	Env	0	0	1	CC5	2	18
SRR5452645	2017-03-27	Seafood	Env	0	0	1	CC5	2	559
SRR8595628	2019-01-30	Dairy	Env	0	0	1	CC321	3	19
SRR5452661	2017-03-28	Dairy	Env	0	0	1	CC321	3	19
SRR5452667	2017-03-28	Dairy	Env	0	0	1	CC321	3	19
SRR5452666	2017-03-28	Dairy	Env	0	0	1	CC321	3	19
SRR5452674	2017-03-28	Dairy	Env	0	0	1	CC321	3	19
SRR7186366	2018-04-23	Dairy	Env	0	0	1	CC321	3	19
SRR5452683	2017-03-28	Dairy	Env	0	0	0	CC193	3	19
SRR7186380	2018-04-23	Dairy	Env	0	0	0	CC3	2	19
SRR7188765	2018-04-23	Dairy	Env	0	0	0	CC3	2	19
SRR5632923	2014-07-08	Produce	Product	0	0	0	CC5	2	335
SRR5646986	2014-07-08	Produce	Product	0	0	0	CC918	3	335
SRR5646998	2014-07-08	Produce	Product	0	0	0	CC224	2	335
SRR2542468	2014-07-08	Produce	Product	0	0	0	CC5	2	335
SRR2542471	2014-07-08	Produce	Product	0	0	0	CC918	3	335
SRR2542474	2014-07-08	Produce	Product	0	0	0	CC224	2	335
SRR7181954	2018-05-01	Produce	Env	0	0	1	CC321	3	336
SRR8923091	2019-03-27	Produce	Env	0	0	1	CC321	3	336
SRR8923186	2019-03-27	Produce	Env	0	0	1	CC321	3	336
SRR7182226	2018-05-01	Produce	Env	0	0	1	CC321	3	336
SRR7182023	2018-05-01	Produce	Env	0	0	1	CC321	3	336
SRR7181690	2018-05-01	Produce	Env	0	0	1	CC321	3	336
SRR7181887	2018-05-01	Produce	Env	0	0	1	CC2	2	336
SRR8896359	2019-03-27	Produce	Env	0	0	1	CC2	2	336
SRR7181960	2018-05-01	Produce	Env	0	0	1	CC2	2	336
SRR8896363	2019-03-27	Produce	Env	0	0	1	CC2	2	336
SRR7182217	2018-05-01	Produce	Env	0	0	0	CC2	2	336
SRR7500575	2010-06-28	Seafood	Env	0	0	1	CC7	3	560
SRR7196748	2010-06-28	Seafood	Env	0	0	1	CC7	3	560
SRR2544798	2014-07-14	Produce	Product	0	0	0	CC412	3	337
SRR5421995	2014-07-14	Produce	Product	0	0	0	CC224	2	337
SRR5422001	2014-07-14	Produce	Product	0	0	0	CC392	2	337
SRR5422000	2014-07-14	Produce	Product	0	0	0	CC392	2	337
SRR5422005	2014-07-14	Produce	Product	0	0	0	CC412	3	337
SRR2544796	2014-07-14	Produce	Product	0	0	0	CC392	2	337
SRR2544799	2014-07-14	Produce	Product	0	0	0	CC392	2	337
SRR2544797	2014-07-14	Produce	Product	0	0	0	CC392	2	337
SRR2544804	2014-07-14	Produce	Product	0	0	0	CC224	2	337
SRR2971133	2015-11-16	Produce	Env	0	0	0	CC5	2	338
SRR5274832	2017-01-12	Meals	Env	0	0	1	CC5	2	190
SRR6260617	2017-10-12	Meals	Env	0	0	1	CC5	2	190
SRR6260755	2017-10-12	Meals	Env	0	0	1	CC5	2	190
SRR6244064	2017-10-12	Meals	Env	0	0	1	CC5	2	190
SRR6244025	2017-10-12	Meals	Env	0	0	1	CC5	2	190
SRR5274841	2017-01-12	Meals	Env	0	0	1	CC5	2	190
SRR6327665	2017-11-07	Meals	Env	0	0	0	CC2	2	190
SRR6327666	2017-11-07	Meals	Env	0	0	0	CC2	2	190
SRR3659469	2011-02-01	Meals	Env	0	0	1	CC5	2	190
SRR5185041	2016-12-12	Meals	Product	0	0	0	CC7	3	190
SRR5185040	2016-12-12	Meals	Product	0	0	0	CC8	3	190
SRR5185043	2016-12-12	Meals	Product	0	0	0	CC8	3	190
SRR5185044	2016-12-12	Meals	Product	0	0	0	CC8	3	190
SRR5185046	2016-12-12	Meals	Product	0	0	0	CC8	3	190
SRR6207441	2017-10-11	Meals	Product	0	0	0	CC429	2	190
SRR6207484	2017-10-11	Meals	Product	0	0	0	CC429	2	190
SRR6244071	2017-10-11	Meals	Env	0	0	0	CC1	2	190
SRR6244059	2017-10-11	Meals	Env	0	0	0	CC1	2	190
SRR6337142	2017-10-25	Meals	Env	0	0	1	CC7	3	191
SRR3330401	2016-02-01	Meals	Env	0	0	1	CC7	3	191
SRR6337138	2017-10-25	Meals	Env	0	0	1	CC7	3	191
SRR6337135	2017-10-25	Meals	Env	0	0	1	CC7	3	191
SRR6337282	2017-10-25	Meals	Env	0	0	1	CC7	3	191
SRR6337290	2017-10-25	Meals	Env	0	0	1	CC7	3	191
SRR6337137	2017-10-25	Meals	Env	0	0	1	CC7	3	191
SRR6337264	2017-10-25	Meals	Env	0	0	1	CC7	3	191
SRR6337140	2017-10-25	Meals	Env	0	0	1	CC7	3	191
SRR6337139	2017-10-25	Meals	Env	0	0	1	CC7	3	191
SRR6337133	2017-10-25	Meals	Env	0	0	1	CC7	3	191
SRR6337134	2017-10-25	Meals	Env	0	0	1	CC7	3	191
SRR6337283	2017-10-25	Meals	Env	0	0	1	CC7	3	191
SRR3330405	2016-02-01	Meals	Env	0	0	1	CC14	3	191
SRR3330402	2016-02-01	Meals	Env	0	0	1	CC14	3	191
SRR8426476	2019-01-02	LMF	Product	0	0	0	CC5	2	153
SRR8427249	2019-01-02	LMF	Product	0	0	0	CC5	2	153
SRR8428355	2019-01-02	LMF	Product	0	0	0	CC5	2	153
SRR8427346	2019-01-02	LMF	Product	0	0	0	CC5	2	153
SRR8427152	2019-01-02	LMF	Product	0	0	0	CC5	2	153
SRR8426908	2019-01-02	LMF	Product	0	0	0	CC5	2	153
SRR8426533	2019-01-02	LMF	Product	0	0	0	CC5	2	153
SRR8426643	2019-01-02	LMF	Product	0	0	0	CC5	2	153
SRR8427174	2019-01-02	LMF	Product	0	0	0	CC5	2	153
SRR8427175	2019-01-02	LMF	Product	0	0	0	CC5	2	153
SRR8427166	2019-01-02	LMF	Product	0	0	0	CC5	2	153
SRR8426850	2019-01-02	LMF	Product	0	0	0	CC5	2	153
SRR8427347	2019-01-02	LMF	Product	0	0	0	CC5	2	153
SRR8427344	2019-01-02	LMF	Product	0	0	0	CC5	2	153
SRR7293001	2018-04-30	Meals	Env	0	0	1	CC321	3	192
SRR7293029	2018-04-30	Meals	Env	0	0	1	CC321	3	192
SRR2728246	2015-09-15	Meals	Env	0	0	1	CC9	3	192
SRR3647321	2007-12-17	Meals	Product	0	0	0	CC406		193
SRR2848800	2012-08-07	Meals	Env	0	0	1	CC14	3	194
SRR2891025	2012-08-07	Meals	Env	0	0	1	CC14	3	194
SRR2891029	2012-08-07	Meals	Env	0	0	1	CC14	3	194
SRR2891021	2012-08-07	Meals	Env	0	0	1	CC14	3	194
SRR2891027	2012-08-07	Meals	Env	0	0	1	CC14	3	194
SRR2848798	2012-08-07	Meals	Env	0	0	1	CC14	3	194
SRR2848799	2012-08-07	Meals	Env	0	0	1	CC14	3	194
SRR2891022	2012-08-07	Meals	Env	0	0	1	CC14	3	194
SRR2891023	2012-08-07	Meals	Env	0	0	1	CC14	3	194
SRR2891024	2012-08-07	Meals	Env	0	0	1	CC14	3	194
SRR2891026	2012-08-07	Meals	Env	0	0	1	CC14	3	194
SRR2891028	2012-08-07	Meals	Env	0	0	1	CC14	3	194
SRR5120983	2016-11-16	Dairy	Env	0	0	1	CC14	3	20
SRR5120980	2016-11-15	Dairy	Env	0	0	1	CC155	3	20
SRR1101447	2013-09-12	Produce	Env	0	0	1	CC9	3	339
SRR3137564	2012-10-16	Dairy	Env	0	0	0	CC88	2	21
SRR5378762	2017-02-14	Dairy	Env	0	0	0	CC88	2	21
SRR5378757	2017-02-14	Dairy	Env	0	0	0	CC88	2	21
SRR5378763	2017-02-14	Dairy	Env	0	0	0	CC88	2	21
SRR5378766	2017-02-14	Dairy	Env	0	0	0	CC88	2	21
SRR5400195	2017-02-14	Dairy	Env	0	0	0	CC88	2	21
SRR5400193	2017-02-14	Dairy	Env	0	0	0	CC88	2	21
SRR5400192	2017-02-14	Dairy	Env	0	0	0	CC88	2	21
SRR5400197	2017-02-14	Dairy	Env	0	0	0	CC88	2	21
SRR5400194	2017-02-14	Dairy	Env	0	0	0	CC88	2	21
SRR5400191	2017-02-14	Dairy	Env	0	0	0	CC88	2	21
SRR5408706	2017-02-14	Dairy	Env	0	0	0	CC88	2	21
SRR5400187	2017-02-14	Dairy	Env	0	0	0	CC88	2	21
SRR5378771	2017-02-14	Dairy	Env	0	0	0	CC88	2	21
SRR5400186	2017-02-14	Dairy	Env	0	0	0	CC88	2	21
SRR5378765	2017-02-14	Dairy	Env	0	0	0	CC88	2	21
SRR5408707	2017-02-14	Dairy	Env	0	0	0	CC88	2	21
SRR5408710	2017-02-14	Dairy	Env	0	0	0	CC88	2	21
SRR5378770	2017-02-14	Dairy	Env	0	0	0	CC88	2	21
SRR5408704	2017-02-14	Dairy	Env	0	0	0	CC88	2	21
SRR5400184	2017-02-14	Dairy	Env	0	0	0	CC88	2	21
SRR5378761	2017-02-14	Dairy	Env	0	0	0	CC88	2	21
SRR5378754	2017-02-14	Dairy	Env	0	0	0	CC88	2	21
SRR5378767	2017-02-14	Dairy	Env	0	0	0	CC88	2	21
SRR5400188	2017-02-14	Dairy	Env	0	0	0	CC88	2	21
SRR5378768	2017-02-14	Dairy	Env	0	0	0	CC88	2	21
SRR5408708	2017-02-14	Dairy	Env	0	0	0	CC88	2	21
SRR5408709	2017-02-14	Dairy	Env	0	0	0	CC88	2	21
SRR5400196	2017-02-14	Dairy	Env	0	0	0	CC88	2	21
SRR5378764	2017-02-14	Dairy	Env	0	0	0	CC88	2	21
SRR5400190	2017-02-14	Dairy	Env	0	0	0	CC88	2	21
SRR5408714	2017-02-14	Dairy	Env	0	0	0	CC88	2	21
SRR5378769	2017-02-14	Dairy	Env	0	0	0	CC88	2	21
SRR5400183	2017-02-14	Dairy	Env	0	0	0	CC88	2	21
SRR5378759	2017-02-14	Dairy	Env	0	0	0	CC88	2	21
SRR5378760	2017-02-14	Dairy	Env	0	0	0	CC88	2	21
SRR5400185	2017-02-14	Dairy	Env	0	0	0	CC88	2	21
SRR5408712	2017-02-14	Dairy	Env	0	0	0	CC88	2	21
SRR5400189	2017-02-14	Dairy	Env	0	0	0	CC88	2	21
SRR3137565	2012-10-16	Dairy	Env	0	0	0	CC88	2	21
SRR3995871	2009-09-14	Dairy	Env	0	1	0	CC8	3	21
SRR5349699	2009-09-15	Dairy	Env	1	0	0	CC426	2	21
SRR5386856	2009-09-15	Dairy	Env	0	0	0	CC426	2	21
SRR5311248	2017-01-24	Dairy	Env	0	0	1	CC5	2	22
SRR5333078	2017-01-24	Dairy	Env	0	0	1	CC5	2	22
SRR5333085	2017-01-24	Dairy	Env	0	0	1	CC5	2	22
SRR5333090	2017-01-24	Dairy	Env	0	0	1	CC5	2	22
SRR5333086	2017-01-24	Dairy	Env	0	0	1	CC5	2	22
SRR5333100	2017-01-24	Dairy	Env	0	0	1	CC5	2	22
SRR5333099	2017-01-24	Dairy	Env	0	0	1	CC5	2	22
SRR5333098	2017-01-24	Dairy	Env	0	0	1	CC5	2	22
SRR5333097	2017-01-24	Dairy	Env	0	0	1	CC5	2	22
SRR5333106	2017-01-24	Dairy	Env	0	0	1	CC5	2	22
SRR1745606	2014-12-01	Dairy	Product	0	0	0	CC388	2	23
SRR5120984	2016-11-03	Dairy	Env	0	0	0	CC392	2	23
SRR5120986	2016-11-03	Dairy	Env	0	0	0	CC392	2	23
SRR9091271	2019-04-23	Dairy	Env	0	0	1	CC5	2	24
SRR9091152	2019-04-23	Dairy	Env	0	0	1	CC5	2	24
SRR6476758	2010-05-05	Produce	Env	0	0	0	CC5	2	340
SRR6476770	2010-05-05	Produce	Env	0	0	0	CC5	2	340
SRR9326683	2019-05-21	LMF	Env	0	0	1	CC6	2	154
SRR1770514	2015-01-06	Produce	Product	0	0	0	CC183		341
SRR1770491	2015-01-06	Produce	Product	0	0	0	CC183		341
SRR1770490	2015-01-06	Produce	Product	0	0	0	CC183	2	341
SRR1770492	2015-01-06	Produce	Product	0	0	0	CC183	2	341
SRR1770496	2015-01-06	Produce	Product	0	0	0	CC183	2	341
SRR1770498	2015-01-06	Produce	Product	0	0	0	CC1	2	341
SRR1770505	2015-01-06	Produce	Product	0	0	0	CC1	2	341
SRR1770499	2015-01-06	Produce	Product	0	0	0	CC183		341
SRR1770507	2015-01-06	Produce	Product	0	0	0	CC183		341
SRR1770504	2015-01-06	Produce	Product	0	0	0	CC183	2	341
SRR1770509	2015-01-06	Produce	Product	0	0	0	CC1	2	341
SRR1770508	2015-01-06	Produce	Product	0	0	0	CC1	2	341
SRR1770516	2015-01-06	Produce	Product	0	0	0	CC183		341
SRR1770510	2015-01-06	Produce	Product	0	0	0	CC183	2	341
SRR1770515	2015-01-06	Produce	Product	0	0	0	CC1	2	341
SRR6476761	2018-01-03	Dairy	Env	0	0	1	CC9	3	25
SRR6476764	2018-01-03	Dairy	Env	0	0	1	CC9	3	25
SRR1744001	2014-12-19	Produce	Env	0	0	0	CC5	2	342
SRR1744000	2014-12-19	Produce	Env	0	0	0	ST1144		342
SRR1744013	2014-12-19	Produce	Env	0	0	0	ST1144		342
SRR1744064	2014-12-19	Produce	Env	0	0	0	ST1144		342
SRR2728262	2014-05-06	LMF	Product	0	0	0	CC554	2	155
SRR2728261	2014-05-06	LMF	Product	0	0	0	CC412	3	155
SRR5047520	2016-11-02	LMF	Env	0	0	0	ST1671		155
SRR5047510	2016-11-02	LMF	Env	0	0	0	ST1671		155
SRR5047511	2016-11-02	LMF	Env	0	0	0	ST1671		155
SRR5047517	2016-11-02	LMF	Env	0	0	0	ST1671		155
SRR5047512	2016-11-02	LMF	Env	0	0	0	ST1671	4	155
SRR5047507	2016-11-02	LMF	Env	0	0	0	ST1671	4	155
SRR5047502	2016-11-02	LMF	Env	0	0	0	ST1671	4	155
SRR5047508	2016-11-02	LMF	Env	0	0	0	ST1671		155
SRR5047521	2016-11-02	LMF	Env	0	0	0	ST1671	4	155
SRR5047503	2016-11-02	LMF	Env	0	0	0	ST1671	4	155
SRR5047525	2016-11-02	LMF	Env	0	0	0	ST1671	4	155
SRR5047504	2016-11-02	LMF	Env	0	0	0	ST1671	4	155
SRR5076982	2016-11-02	LMF	Env	0	0	0	ST1671		155
SRR5076998	2016-11-02	LMF	Env	0	0	0	ST1671	4	155
SRR5076996	2016-11-02	LMF	Env	0	0	0	ST1671	4	155
SRR5077025	2016-11-02	LMF	Env	0	0	0	ST1671		155
SRR5076993	2016-11-02	LMF	Env	0	0	0	ST1671	4	155
SRR5076997	2016-11-02	LMF	Env	0	0	0	ST1671		155
SRR5076999	2016-11-02	LMF	Env	0	0	0	ST1671	4	155
SRR5076986	2016-11-02	LMF	Env	0	0	0	CC29	3	155
SRR5076992	2016-11-02	LMF	Env	0	0	0	ST1671	4	155
SRR5076991	2016-11-02	LMF	Env	0	0	0	ST1671	4	155
SRR5076995	2016-11-02	LMF	Env	0	0	0	ST1671		155
SRR5076994	2016-11-02	LMF	Env	0	0	0	ST1671		155
SRR5077029	2016-11-02	LMF	Env	0	0	0	ST1672	4	155
SRR5077026	2016-11-02	LMF	Env	0	0	0	ST1671	4	155
SRR5077028	2016-11-02	LMF	Env	0	0	0	ST1671		155
SRR5077027	2016-11-02	LMF	Env	0	0	0	ST1672	4	155
SRR7692264	2018-07-26	Meals	Env	0	0	1	CC5	2	195
SRR3995873	2012-06-19	Meals	Env	0	0	0	ST1141		196
SRR5452663	2017-03-29	Produce	Env	0	0	1	CC5	2	343
SRR5452673	2017-03-28	Produce	Env	0	0	1	CC5	2	343
SRR5452654	2017-03-29	Produce	Env	0	0	1	CC5	2	343
SRR5452684	2017-03-28	Produce	Env	0	0	1	CC5	2	343
SRR2482386	2015-08-05	Produce	Env	0	0	1	CC5	2	343
SRR2482385	2015-08-05	Produce	Env	0	0	0	CC5	2	343
SRR2482394	2015-08-06	Produce	Env	0	0	1	CC5	2	343
SRR2482387	2015-08-05	Produce	Env	0	0	1	CC5	2	343
SRR2482388	2015-08-05	Produce	Env	0	0	1	CC5	2	343
SRR5452651	2017-03-29	Produce	Env	0	0	1	CC5	2	343
SRR2482389	2015-08-05	Produce	Env	0	0	1	CC5	2	343
SRR2482391	2015-08-06	Produce	Env	0	0	1	CC5	2	343
SRR2482392	2015-08-06	Produce	Env	0	0	1	CC5	2	343
SRR5452687	2017-03-28	Produce	Env	0	0	1	CC5	2	343
SRR5452664	2017-03-28	Produce	Env	0	0	1	CC5	2	343
SRR5452685	2017-03-28	Produce	Env	0	0	1	CC5	2	343
SRR5452675	2017-03-28	Produce	Env	0	0	1	CC5	2	343
SRR5452689	2017-03-28	Produce	Env	0	0	1	CC5	2	343
SRR2482393	2015-08-06	Produce	Env	0	0	1	CC5	2	343
SRR2482390	2015-08-06	Produce	Env	0	0	1	CC5	2	343
SRR5452670	2017-03-27	Produce	Env	0	0	1	CC5	2	343
SRR8210492	2005-10-21	Dairy	Product	0	0	1	CC31	3	26
SRR8216391	2005-10-21	Dairy	Product	0	0	1	CC31	3	26
SRR3578997	2016-04-13	LMF	Product	0	0	1	CC5	2	156
SRR3578998	2016-04-13	LMF	Product	0	0	1	CC5	2	156
SRR9616317	2010-09-14	Seafood	Product	0	0	0	CC193	3	561
SRR8923112	2010-09-14	Seafood	Product	0	0	0	CC193	3	561
SRR1535746	2014-06-04	Produce	Product	0	0	0	CC14	3	344
SRR1535717	2014-06-04	Produce	Product	0	0	0	CC573	3	344
SRR1535729	2014-06-04	Produce	Product	0	0	0	CC7	3	344
SRR5222001	2014-06-04	Produce	Product	0	0	0	CC14	3	344
SRR5221991	2014-06-04	Produce	Product	0	0	0	CC573	3	344
SRR5222002	2014-06-04	Produce	Product	0	0	0	CC14	3	344
SRR5632911	2014-07-08	Produce	Product	0	0	0	CC14	3	345
SRR5645960	2014-07-22	Produce	Product	0	0	0	CC14	3	345
SRR5645964	2014-07-22	Produce	Product	0	0	0	CC14	3	345
SRR5645968	2014-07-22	Produce	Product	0	0	0	CC14	3	345
SRR5645954	2014-07-22	Produce	Product	0	0	0	CC14	3	345
SRR5632916	2014-07-08	Produce	Product	0	0	0	CC14	3	345
SRR5645961	2014-07-22	Produce	Product	0	0	0	CC14	3	345
SRR5632264	2014-07-08	Produce	Product	0	0	0	CC14	3	345
SRR5976604	2014-07-08	Produce	Product	0	0	0	CC14	3	345
SRR5645956	2014-07-22	Produce	Product	0	0	0	CC392	2	345
SRR5645962	2014-07-22	Produce	Product	0	0	0	CC392	2	345
SRR5632256	2014-07-08	Produce	Product	0	0	0	CC7	3	345
SRR5632885	2014-07-08	Produce	Product	0	0	0	CC945	3	345
SRR5632258	2014-07-08	Produce	Product	0	0	0	CC7	3	345
SRR5945722	2014-06-30	Produce	Product	0	0	0	CC4	2	345
SRR5976619	2014-07-08	Produce	Product	0	0	0	CC945	3	345
SRR5976605	2014-07-08	Produce	Product	0	0	0	CC7	3	345
SRR5976620	2014-07-08	Produce	Product	0	0	0	CC7	3	345
SRR5976608	2014-07-08	Produce	Product	0	0	0	CC7	3	345
SRR5976609	2014-07-08	Produce	Product	0	0	0	CC7	3	345
SRR1535702	2014-05-28	Produce	Product	0	0	0	CC412	3	346
SRR1535720	2014-05-28	Produce	Product	0	0	0	CC918	3	346
SRR5380854	2014-05-28	Produce	Product	0	0	0	CC412	3	346
SRR1535727	2014-05-28	Produce	Product	0	0	0	CC288	2	346
SRR1535714	2014-05-28	Produce	Product	0	0	0	CC392	2	346
SRR1535744	2014-05-28	Produce	Product	0	0	0	CC288	2	346
SRR1535715	2014-05-28	Produce	Product	0	0	0	CC59	2	346
SRR5350422	2014-05-28	Produce	Product	0	0	0	CC288	2	346
SRR5350421	2014-05-28	Produce	Product	0	0	0	CC412	3	346
SRR5350423	2014-05-28	Produce	Product	0	0	0	CC288	2	346
SRR5380853	2014-05-28	Produce	Product	0	0	0	CC288	2	346
SRR1509669	2014-05-28	Seafood	Product	0	0	0	CC193	3	562
SRR6321246	2004-04-01	Seafood	Product	0	0	0	CC101	3	562
SRR7281240	2005-04-27	Seafood	Env	0	0	0	CC19	3	563
SRR7281422	2005-04-25	Seafood	Env	0	0	0	CC19	3	563
SRR7282535	2005-04-25	Seafood	Env	0	0	0	CC19	3	563
SRR7282596	2005-04-25	Seafood	Product	0	0	0	CC19	3	563
SRR7353131	2004-06-07	Seafood	Env	0	0	0	CC19	3	563
SRR5209032	2005-04-25	Seafood	Product	0	0	0	CC19	3	563
SRR7281424	2005-04-25	Seafood	Product	0	0	0	CC19	3	563
SRR7281479	2005-04-25	Seafood	Env	0	0	0	CC19	3	563
SRR7353091	2004-06-07	Seafood	Env	0	0	0	CC19	3	563
SRR7355830	2004-06-07	Seafood	Env	0	0	0	CC19	3	563
SRR6325052	2017-10-30	Produce	Env	0	0	1	CC199	3	347
SRR8133795	2018-09-11	Produce	Env	0	0	1	CC199	3	347
SRR8134423	2018-09-11	Produce	Env	0	0	1	CC199	3	347
SRR8291517	2018-11-08	Produce	Env	0	0	1	CC199	3	347
SRR6324855	2017-10-30	Produce	Env	0	0	0	CC1	2	347
SRR8082438	2018-09-11	Produce	Env	0	0	1	CC199	3	347
SRR8082405	2018-09-11	Produce	Env	0	0	0	CC1	2	347
SRR6324862	2017-10-30	Produce	Env	0	0	1	CC199	3	347
SRR8083082	2018-09-11	Produce	Env	0	0	1	CC199	3	347
SRR8134431	2018-09-11	Produce	Env	0	0	1	CC199	3	347
SRR8134448	2018-09-11	Produce	Env	0	0	1	CC199	3	347
SRR8133793	2018-09-11	Produce	Env	0	0	1	CC199	3	347
SRR8134474	2018-09-11	Produce	Env	0	0	1	CC199	3	347
SRR8082439	2018-09-11	Produce	Env	0	0	0	CC1	2	347
SRR8082437	2018-09-11	Produce	Env	0	0	1	CC199	3	347
SRR8134433	2018-09-11	Produce	Env	0	0	1	CC199	3	347
SRR8134475	2018-09-11	Produce	Env	0	0	1	CC199	3	347
SRR8083084	2018-09-11	Produce	Env	0	0	1	CC199	3	347
SRR8535217	2018-09-11	Produce	Env	0	0	0	CC1	2	347
SRR8082413	2018-09-11	Produce	Env	0	0	1	CC199	3	347
SRR8082414	2018-09-11	Produce	Env	0	0	0	CC1	2	347
SRR8082440	2018-09-11	Produce	Env	0	0	1	CC199	3	347
SRR8082409	2018-09-11	Produce	Env	0	0	1	CC199	3	347
SRR8082406	2018-09-11	Produce	Env	0	0	1	CC199	3	347
SRR8134478	2018-09-11	Produce	Env	0	0	0	CC1	2	347
SRR8082407	2018-09-11	Produce	Env	0	0	1	CC199	3	347
SRR8535472	2018-11-08	Produce	Env	0	0	1	CC199	3	347
SRR6324858	2017-10-30	Produce	Env	0	0	1	CC199	3	347
SRR6324860	2017-10-30	Produce	Env	0	0	1	CC199	3	347
SRR8133932	2018-09-11	Produce	Env	0	0	1	CC199	3	347
SRR8133883	2018-09-11	Produce	Env	0	0	1	CC199	3	347
SRR6325056	2017-10-30	Produce	Env	0	0	0	CC1	2	347
SRR8082597	2018-09-11	Produce	Env	0	0	1	CC199	3	347
SRR6324861	2017-10-30	Produce	Env	0	0	1	CC199	3	347
SRR6325054	2017-10-30	Produce	Env	0	0	1	CC199	3	347
SRR8134413	2018-09-11	Produce	Env	0	0	1	CC199	3	347
SRR8133540	2018-09-11	Produce	Env	0	0	1	CC199	3	347
SRR8082434	2018-09-11	Produce	Env	0	0	1	CC199	3	347
SRR8082596	2018-09-11	Produce	Env	0	0	1	CC199	3	347
SRR8128384	2018-09-11	Produce	Env	0	0	1	CC199	3	347
SRR8082410	2018-09-11	Produce	Env	0	0	1	CC199	3	347
SRR8127949	2018-09-11	Produce	Env	0	0	1	CC199	3	347
SRR8535470	2010-09-16	Seafood	Product	0	0	0	CC155	3	564
SRR8535473	2010-09-16	Seafood	Product	0	0	1	CC155	3	564
SRR5875062	2017-02-28	Dairy	Env	0	0	1	CC5	2	27
SRR5251080	2017-01-24	Dairy	Env	1	0	0	CC5	2	28
SRR5945725	2014-07-23	Produce	Product	0	0	0	CC288	2	348
SRR5571307	2009-08-31	Seafood	Product	0	0	0	ST455	2	565
SRR5811620	2009-08-31	Seafood	Product	0	0	0	ST455	2	565
SRR5804840	2017-06-07	Produce	Env	0	0	1	CC155	3	349
SRR5804841	2017-06-07	Produce	Env	0	0	1	CC155	3	349
SRR3985829	2004-03-10	Dairy	Product	0	0	0	CC3	2	29
SRR3986217	2004-03-10	Dairy	Product	0	0	0	CC3	2	29
SRR3985889	2004-03-10	Dairy	Product	0	0	0	CC3	2	29
SRR3930188	2004-03-10	Dairy	Product	0	0	0	CC3	2	29
SRR3930187	2004-03-10	Dairy	Product	0	0	0	CC3	2	29
SRR3985795	2004-03-10	Dairy	Product	0	0	0	CC3	2	29
SRR3986076	2004-03-10	Dairy	Product	0	0	0	CC3	2	29
SRR3986218	2004-03-10	Dairy	Product	0	0	0	CC3	2	29
SRR3985830	2004-03-10	Dairy	Product	0	0	0	CC3	2	29
SRR3985794	2004-03-10	Dairy	Product	0	0	0	CC3	2	29
SRR3181830	2011-11-17	Produce	Env	0	0	0	CC5	2	350
SRR3181832	2011-11-17	Produce	Env	0	0	1	CC5	2	350
SRR3181835	2011-11-17	Produce	Env	0	0	0	CC5	2	350
SRR3181833	2011-11-17	Produce	Env	0	0	0	CC6	2	350
SRR3181831	2011-11-17	Produce	Env	0	0	0	CC5	2	350
SRR3181834	2011-11-17	Produce	Env	0	0	0	CC6	2	350
SRR3278100	2010-08-18	Dairy	Env	0	0	0	CC224	2	30
SRR3330413	2010-06-29	Dairy	Env	0	0	0	CC392	2	31
SRR3330411	2010-06-29	Dairy	Env	0	0	0	CC5	2	31
SRR3330410	2010-06-29	Dairy	Env	0	0	0	CC6	2	31
SRR3330409	2010-06-29	Dairy	Env	0	0	0	CC392	2	31
SRR3330412	2010-06-29	Dairy	Env	0	0	0	CC392	2	31
SRR3242151	2011-01-11	Dairy	Env	0	0	0	CC6	2	32
SRR3242150	2011-01-11	Dairy	Env	0	0	0	CC6	2	32
SRR3242152	2011-01-11	Dairy	Env	0	0	0	CC6	2	32
SRR8923184	2010-08-31	Dairy	Env	0	0	0	CC199	3	33
SRR8923185	2010-08-31	Dairy	Env	0	0	0	CC199	3	33
SRR9860605	2019-07-09	Seafood	Env	0	0	0	CC3	2	566
SRR10059907	2019-08-13	Seafood	Env	0	0	0	CC1	2	567
SRR3647040	2016-05-23	Dairy	Env	0	0	0	CC1	2	34
SRR3647044	2016-05-23	Dairy	Env	0	0	0	CC1	2	34
SRR3930178	2005-08-30	Meals	Env	0	0	1	CC635	3	197
SRR3734004	2005-08-30	Meals	Env	0	0	1	CC635	3	197
SRR1206202	2009-10-08	Meals	Product	0	0	1	CC155	3	198
SRR9694062	2019-06-27	Produce	Env	0	0	0	CC5	2	351
SRR9694116	2019-06-27	Produce	Env	0	0	0	CC5	2	351
SRR3995860	2011-12-21	Dairy	Product	0	0	1	CC321	3	35
SRR5758441	2017-05-10	Meals	Env	0	0	1	CC11	3	199
SRR5758445	2017-05-11	Meals	Env	0	0	1	CC11	3	199
SRR5758444	2017-05-10	Meals	Env	0	0	1	CC11	3	199
SRR5758431	2017-05-10	Meals	Env	0	0	1	CC11	3	199
SRR5758438	2017-05-09	Meals	Env	0	0	1	CC155	3	199
SRR5758435	2017-05-09	Meals	Env	0	0	0	CC7	3	199
SRR5758432	2017-05-09	Meals	Env	0	0	1	CC7	3	199
SRR5758433	2017-05-09	Meals	Env	0	0	1	CC7	3	199
SRR6869951	2004-01-15	Dairy	Product	0	0	1	CC321	3	36
SRR3438163	2010-09-28	Dairy	Env	0	0	1	CC321	3	36
SRR3734002	2005-09-07	Meals	Env	0	0	1	CC199	3	200
SRR3995878	2005-03-17	Meals	Env	0	0	1	CC199	3	200
SRR3930179	2005-03-10	Meals	Env	0	0	1	CC199	3	200
SRR3734005	2005-03-10	Meals	Env	0	0	1	CC199	3	200
SRR3734003	2005-09-07	Meals	Env	0	0	1	CC199	3	200
SRR3930176	2005-09-07	Meals	Product	0	0	1	CC199	3	200
SRR3930177	2005-09-07	Meals	Env	0	0	1	CC199	3	200
SRR5422036	2017-03-07	Meals	Env	0	0	1	CC155	3	200
SRR1206167	2011-02-01	Meals	Env	0	0	1	CC155	3	200
SRR4098797	2005-04-13	Meals	Product	0	0	0	CC5	2	200
SRR4098796	2005-04-13	Meals	Product	0	0	1	CC5	2	200
SRR4098798	2005-04-13	Meals	Product	0	0	1	CC5	2	200
SRR4098799	2005-04-13	Meals	Product	0	0	0	CC5	2	200
SRR4098801	2005-04-13	Meals	Product	0	0	1	CC5	2	200
SRR4098800	2005-04-13	Meals	Product	0	0	0	CC5	2	200
SRR1030334	2013-09-04	Meals	Env	0	0	1	CC155	3	201
SRR2577635	2013-09-04	Meals	Env	0	0	1	CC155	3	201
SRR1030338	2013-09-05	Meals	Product	0	0	1	CC155	3	201
SRR1030345	2013-09-04	Meals	Env	0	0	1	CC155	3	201
SRR1030343	2013-09-04	Meals	Env	0	0	1	CC155	3	201
SRR2578337	2013-09-04	Meals	Env	0	0	1	CC155	3	201
SRR2577637	2013-09-04	Meals	Env	0	0	1	CC155	3	201
SRR2650254	2013-09-04	Meals	Env	0	0	1	CC155	3	201
SRR2577639	2013-09-04	Meals	Env	0	0	1	CC155	3	201
SRR2577636	2013-09-04	Meals	Env	0	0	1	CC155	3	201
SRR2577638	2013-09-04	Meals	Env	0	0	1	CC155	3	201
SRR1030333	2013-09-04	Meals	Env	0	0	1	CC155	3	201
SRR1030339	2013-09-04	Meals	Env	0	0	1	CC155	3	201
SRR1030335	2013-09-05	Meals	Product	0	0	1	CC155	3	201
SRR1030346	2013-09-04	Meals	Env	0	0	1	CC155	3	201
SRR1030337	2013-09-04	Meals	Env	0	0	1	CC155	3	201
SRR2578338	2013-09-04	Meals	Env	0	0	1	CC155	3	201
SRR2578336	2013-09-04	Meals	Env	0	0	1	CC155	3	201
SRR1030342	2013-09-05	Meals	Product	0	0	1	CC155	3	201
SRR1030336	2013-09-04	Meals	Env	0	0	1	CC155	3	201
SRR1030340	2013-09-04	Meals	Env	0	0	1	CC155	3	201
SRR2577526	2013-09-05	Meals	Product	0	0	1	CC155	3	201
SRR2650253	2013-09-04	Meals	Env	0	0	1	CC155	3	201
SRR2577634	2013-09-04	Meals	Env	0	0	1	CC155	3	201
SRR1030344	2013-09-04	Meals	Env	0	0	1	CC155	3	201
SRR1030348	2013-09-04	Meals	Env	0	0	1	CC155	3	201
SRR2577569	2013-09-04	Meals	Env	0	0	1	CC155	3	201
SRR2578335	2013-09-04	Meals	Env	0	0	1	CC155	3	201
SRR1030349	2013-09-04	Meals	Env	0	0	1	CC155	3	201
SRR3137557	2012-02-23	Meals	Env	0	0	1	CC321	3	202
SRR5230878	2017-01-10	Meals	Env	0	0	1	CC321	3	202
SRR5230876	2017-01-10	Meals	Env	0	0	1	CC321	3	202
SRR3100244	2012-02-23	Meals	Env	0	0	1	CC5	2	202
SRR3137560	2012-02-23	Meals	Env	0	0	1	CC5	2	202
SRR5230885	2017-01-10	Meals	Env	0	0	1	CC5	2	202
SRR3100246	2012-02-23	Meals	Env	0	0	1	CC5	2	202
SRR3137561	2012-02-23	Meals	Env	0	0	1	CC5	2	202
SRR3139470	2012-02-23	Meals	Env	0	0	1	CC5	2	202
SRR3137559	2012-02-23	Meals	Env	0	0	1	CC9	3	202
SRR3137558	2012-02-23	Meals	Env	0	0	1	CC9	3	202
SRR3137562	2012-02-23	Meals	Env	0	0	1	CC9	3	202
SRR3137563	2012-02-23	Meals	Env	0	0	1	CC9	3	202
SRR3139471	2012-02-23	Meals	Env	0	0	1	CC9	3	202
SRR3100243	2012-02-23	Meals	Env	0	0	1	CC9	3	202
SRR3100245	2012-02-23	Meals	Env	0	0	1	CC9	3	202
SRR3712470	2007-05-10	Produce	Product	0	0	1	CC7	3	352
SRR5378758	2017-02-27	Meals	Env	0	0	1	CC5	2	203
SRR5758442	2017-05-16	Meals	Env	0	0	1	CC155	3	204
SRR7182230	2018-04-30	Meals	Env	0	0	1	CC155	3	204
SRR7180222	2018-04-30	Meals	Env	0	0	1	CC155	3	204
SRR5758439	2017-05-16	Meals	Env	0	0	1	CC155	3	204
SRR7181555	2018-04-30	Meals	Env	0	0	1	CC155	3	204
SRR7181599	2018-04-30	Meals	Env	0	0	1	CC155	3	204
SRR7182222	2018-04-30	Meals	Env	0	0	1	CC155	3	204
SRR7182228	2018-04-30	Meals	Env	0	0	1	CC155	3	204
SRR7182227	2018-04-30	Meals	Env	0	0	1	CC155	3	204
SRR5758443	2017-05-16	Meals	Env	0	0	1	CC155	3	204
SRR7181216	2018-04-30	Meals	Env	0	0	0	CC155	3	204
SRR7181730	2018-04-30	Meals	Env	0	0	1	CC155	3	204
SRR7182260	2018-04-30	Meals	Env	0	0	1	CC155	3	204
SRR7180871	2018-04-30	Meals	Env	0	0	1	CC155	3	204
SRR7181944	2018-04-30	Meals	Env	0	0	1	CC155	3	204
SRR7182218	2018-04-30	Meals	Env	0	0	1	CC155	3	204
SRR7181215	2018-04-30	Meals	Env	0	0	1	CC155	3	204
SRR7182024	2018-04-30	Meals	Env	0	0	1	CC155	3	204
SRR7182229	2018-04-30	Meals	Env	0	0	1	CC155	3	204
SRR9090686	2019-04-01	Meals	Env	0	0	1	CC204	3	205
SRR9284579	2019-04-01	Meals	Env	0	0	1	CC204	3	205
SRR9283080	2019-04-01	Meals	Env	0	0	1	CC204	3	205
SRR9284580	2019-04-01	Meals	Env	0	0	1	CC204	3	205
SRR9283217	2019-04-01	Meals	Env	0	0	1	CC204	3	205
SRR9284581	2019-04-01	Meals	Env	0	0	1	CC204	3	205
SRR6806234	2011-04-26	Dairy	Product	1	0	0	CC121	3	37
SRR8211561	2004-01-23	Dairy	Product	0	0	1	CC5	2	37
SRR8307459	2009-09-24	Dairy	Env	0	0	0	CC5	2	38
SRR8472144	2009-08-25	Dairy	Env	0	0	0	CC5	2	38
SRR8471899	2009-08-25	Dairy	Env	0	0	0	CC5	2	38
SRR3173379	2009-09-24	Dairy	Product	0	0	0	CC5	2	38
SRR8307467	2009-09-24	Dairy	Env	0	0	0	CC5	2	38
SRR8471349	2009-08-25	Dairy	Env	0	0	0	CC5	2	38
SRR8470587	2009-08-25	Dairy	Env	0	0	0	CC5	2	38
SRR3173375	2009-09-24	Dairy	Product	0	0	0	CC5	2	38
SRR3173377	2009-09-24	Dairy	Product	0	0	0	CC5	2	38
SRR8470616	2009-08-25	Dairy	Env	0	0	0	CC5	2	38
SRR3173378	2009-09-24	Dairy	Product	0	0	0	CC5	2	38
SRR8307469	2009-09-24	Dairy	Env	0	0	0	CC5	2	38
SRR8470506	2009-08-25	Dairy	Env	0	0	0	CC5	2	38
SRR6805490	2009-08-25	Dairy	Product	0	0	0	CC5	2	38
SRR8471359	2009-08-25	Dairy	Env	0	0	0	ST36	3	38
SRR8470584	2009-08-25	Dairy	Env	0	0	0	ST36	3	38
SRR8471111	2009-08-25	Dairy	Env	0	0	0	ST36	3	38
SRR8696187	2009-08-25	Dairy	Env	0	0	0	ST36	3	38
SRR6806222	2009-08-25	Dairy	Product	0	0	0	CC20	3	38
SRR8216051	2004-10-05	Dairy	Product	0	0	0	CC3	2	39
SRR8216396	2004-04-08	Dairy	Product	0	0	0	CC218	2	39
SRR8216403	2006-02-10	Dairy	Product	0	0	0	CC101	3	40
SRR3095275	2011-05-16	Meals	Env	0	0	1	CC321	3	206
SRR3095274	2011-05-16	Meals	Env	0	0	1	CC321	3	206
SRR3095273	2011-05-16	Meals	Env	0	0	1	CC321	3	206
SRR5712002	2017-05-23	Meals	Env	0	0	0	ST1676	2	206
SRR1378342	2014-05-15	Produce	Product	0	0	0	CC37	3	353
SRR1509664	2014-05-28	Produce	Product	0	0	0	CC392	2	353
SRR1531037	2014-06-10	Produce	Product	0	0	0	CC5	2	353
SRR1531036	2014-06-10	Produce	Product	0	0	0	CC5	2	353
SRR8239073	2007-08-16	Seafood	Env	0	0	1	CC199	3	568
SRR8239115	2007-08-16	Seafood	Product	0	0	1	CC88	2	568
SRR8239068	2007-09-12	Seafood	Product	0	0	0	CC121	3	568
SRR8239163	2003-12-30	Seafood	Product	0	0	0	CC3	2	568
SRR8239223	2003-12-30	Seafood	Product	0	0	0	CC3	2	568
SRR8238990	2007-08-16	Seafood	Product	0	0	1	CC88	2	568
SRR7889354	2005-06-17	Meals	Env	0	0	1	CC5	2	207
SRR8695956	2019-02-11	Meals	Env	0	0	0	CC600	7	207
SRR8695949	2019-02-11	Meals	Env	0	0	0	CC492	7	207
SRR8696339	2019-02-11	Meals	Env	0	0	1	CC199	3	207
SRR8696724	2019-02-11	Meals	Env	0	0	1	CC199	3	207
SRR8696311	2019-02-11	Meals	Env	0	0	1	CC199	3	207
SRR8695955	2019-02-11	Meals	Env	0	0	1	ST1489	7	207
SRR8695954	2019-02-11	Meals	Env	0	0	1	CC199	3	207
SRR961943	2008-05-16	Meals	Env	0	0	1	CC6	2	208
SRR8235369	2002-02-26	Dairy	Product	0	0	0	CC2	2	41
SRR7525558	2000-08-09	Dairy	Env	0	0	1	CC88	2	42
SRR8211641	2000-08-09	Dairy	Product	0	0	1	CC88	2	42
SRR8751235	2019-02-22	Seafood	Env	0	0	0	ST36	3	569
SRR8750963	2019-02-22	Seafood	Env	0	0	0	ST36	3	569
SRR8752194	2019-02-22	Seafood	Env	0	0	0	CC388	2	569
SRR8750970	2019-02-22	Seafood	Env	0	0	0	CC262	4	569
SRR8750968	2019-02-22	Seafood	Env	0	0	0	ST36	3	569
SRR8750967	2019-02-22	Seafood	Env	0	0	0	ST36	3	569
SRR8752196	2019-02-22	Seafood	Env	0	0	0	ST36	3	569
SRR8750222	2019-02-22	Seafood	Env	0	0	0	CC37	3	569
SRR3173374	2009-06-09	Dairy	Product	0	0	0	CC2	2	43
SRR7803536	2018-08-14	Seafood	Env	0	0	1	CC321	3	570
SRR7802881	2018-08-14	Seafood	Env	0	0	1	CC321	3	570
SRR7803499	2018-08-14	Seafood	Env	0	0	1	CC321	3	570
SRR7802892	2018-08-14	Seafood	Env	0	0	1	CC321	3	570
SRR4000021	2016-06-21	Seafood	Env	0	0	1	CC321	3	570
SRR4000020	2016-06-21	Seafood	Env	0	0	1	CC321	3	570
SRR4000018	2016-06-21	Seafood	Env	0	0	1	CC321	3	570
SRR4000023	2016-06-21	Seafood	Env	0	0	1	CC321	3	570
SRR4000024	2016-06-21	Seafood	Env	0	0	1	CC321	3	570
SRR5648497	2017-04-26	Seafood	Env	0	0	1	CC321	3	570
SRR5649667	2017-04-26	Seafood	Env	0	0	1	CC321	3	570
SRR5649916	2017-04-26	Seafood	Env	0	0	1	CC321	3	570
SRR5650008	2017-04-26	Seafood	Env	0	0	1	CC321	3	570
SRR5650615	2017-04-26	Seafood	Env	0	0	1	CC321	3	570
SRR3985721	2016-06-21	Seafood	Env	0	0	1	CC321	3	570
SRR7803524	2018-08-14	Seafood	Env	0	0	1	CC321	3	570
SRR7803481	2018-08-14	Seafood	Env	0	0	1	CC321	3	570
SRR5648494	2017-04-26	Seafood	Env	0	0	1	CC321	3	570
SRR5648750	2017-04-26	Seafood	Env	0	0	1	CC321	3	570
SRR8223362	2016-06-21	Seafood	Env	0	0	1	CC321	3	570
SRR7803501	2018-08-14	Seafood	Env	0	0	1	CC321	3	570
SRR7803484	2018-08-14	Seafood	Env	0	0	1	CC321	3	570
SRR4000022	2016-06-21	Seafood	Env	0	0	1	CC321	3	570
SRR5648498	2017-04-26	Seafood	Env	0	0	1	CC321	3	570
SRR5649222	2017-04-26	Seafood	Env	0	0	1	CC321	3	570
SRR5649770	2017-04-26	Seafood	Env	0	0	1	CC321	3	570
SRR5649918	2017-04-26	Seafood	Env	0	0	1	CC321	3	570
SRR5650662	2017-04-26	Seafood	Env	0	0	1	CC321	3	570
SRR5680740	2017-04-26	Seafood	Env	0	0	1	CC321	3	570
SRR3985787	2016-06-21	Seafood	Env	0	0	1	CC321	3	570
SRR5649831	2017-04-26	Seafood	Env	0	0	1	CC321	3	570
SRR7802877	2018-08-14	Seafood	Env	0	0	1	CC321	3	570
SRR7803540	2018-08-14	Seafood	Env	0	0	1	CC321	3	570
SRR7803474	2018-08-14	Seafood	Env	0	0	1	CC321	3	570
SRR4000017	2016-06-21	Seafood	Env	0	0	1	CC321	3	570
SRR5680738	2017-04-26	Seafood	Env	0	0	1	CC321	3	570
SRR7802885	2018-08-14	Seafood	Env	0	0	0	CC5	2	570
SRR3999958	2016-06-21	Seafood	Env	0	0	0	CC5	2	570
SRR7802694	2018-08-14	Seafood	Env	0	0	0	CC5	2	570
SRR7802878	2018-08-14	Seafood	Env	0	0	1	CC321	3	570
SRR7803537	2018-08-14	Seafood	Env	0	0	1	CC321	3	570
SRR7803502	2018-08-14	Seafood	Env	0	0	1	CC321	3	570
SRR3606576	2007-10-17	Seafood	Product	0	0	0	CC8	3	571
SRR3606577	2007-10-17	Seafood	Product	0	0	0	CC8	3	571
SRR2138304	2003-05-09	Seafood	Product	0	0	0	CC87	2	572
SRR2138285	2003-07-22	Seafood	Env	0	0	0	CC87	2	572
SRR2138313	2003-05-09	Seafood	Env	0	0	0	CC87	2	572
SRR2138310	2003-07-22	Seafood	Env	0	0	0	CC87	2	572
SRR2138283	2003-07-22	Seafood	Env	0	0	0	CC87	2	572
SRR2138284	2003-07-22	Seafood	Env	0	0	0	CC87	2	572
SRR2138314	2003-07-22	Seafood	Env	0	0	0	CC8	3	572
SRR8239063	2002-12-16	Seafood	Product	1	0	0	CC121	3	573
SRR7525547	2009-05-14	Produce	Env	0	0	0	CC90	3	354
SRR9597734	2019-05-23	Seafood	Product	0	0	0	CC7	3	574
SRR1027703	2010-09-01	Seafood	Product	0	0	1	CC155	3	574
SRR5417835	2017-03-13	Seafood	Env	0	0	1	CC88	2	575
SRR5417830	2017-03-13	Seafood	Env	0	0	1	CC224	2	575
SRR5417832	2017-03-13	Seafood	Env	0	0	1	CC88	2	575
SRR5417944	2017-03-13	Seafood	Env	0	0	1	CC88	2	575
SRR5417833	2017-03-13	Seafood	Env	0	0	1	CC5	2	575
SRR5417829	2017-03-13	Seafood	Env	0	0	0	CC5	2	575
SRR5417943	2017-03-13	Seafood	Env	0	0	1	CC88	2	575
SRR5417945	2017-03-13	Seafood	Env	0	0	1	CC88	2	575
SRR5417946	2017-03-13	Seafood	Env	0	0	1	CC88	2	575
SRR4119765	2016-08-03	LMF	Env	0	0	0	CC7	3	157
SRR5817832	2017-06-22	LMF	Env	0	0	0	ST1677	3	158
SRR1186346	2014-02-18	Dairy	Env	0	0	0	CC5	2	44
SRR1186333	2014-02-18	Dairy	Env	0	0	0	CC5	2	44
SRR1186334	2014-02-18	Dairy	Env	0	0	0	CC5	2	44
SRR1195661	2014-02-18	Dairy	Env	0	0	0	CC5	2	44
SRR1195691	2014-02-18	Dairy	Env	0	0	0	CC5	2	44
SRR6436739	2012-07-02	Produce	Product	0	0	0	CC7	3	355
SRR6436740	2012-07-02	Produce	Product	0	0	0	CC7	3	355
SRR6436741	2012-07-02	Produce	Product	0	0	0	CC7	3	355
SRR7196739	2012-07-02	Produce	Product	0	0	0	CC7	3	355
SRR6675209	2018-01-09	Dairy	Env	0	0	1	CC5	2	45
SRR5647021	2017-04-24	Dairy	Env	0	0	1	CC5	2	45
SRR6675223	2018-01-09	Dairy	Env	0	0	1	CC5	2	45
SRR2910881	2015-08-04	Meals	Env	0	0	1	CC155	3	209
SRR1206206	2013-01-30	Meals	Env	0	0	1	CC155	3	209
SRR2910882	2015-08-04	Meals	Env	0	0	1	CC199	3	209
SRR2910883	2015-08-04	Meals	Env	0	0	1	CC199	3	209
SRR2910880	2015-08-04	Meals	Env	0	0	1	CC321	3	209
SRR2910879	2015-08-04	Meals	Env	0	0	1	CC199	3	209
SRR2910886	2015-08-06	Meals	Env	0	0	1	CC7	3	209
SRR2848795	2012-08-28	Dairy	Env	0	0	0	CC369	3	46
SRR2848796	2012-08-28	Dairy	Env	0	0	0	CC369	3	46
SRR10139851	2019-08-19	Produce	Env	0	0	1	CC321	3	356
SRR10139850	2019-08-19	Produce	Env	0	0	1	CC321	3	356
SRR10139854	2019-08-19	Produce	Env	0	0	1	CC321	3	356
SRR10140019	2019-08-19	Produce	Env	0	0	1	CC5	2	356
SRR10140364	2019-08-19	Produce	Env	0	0	1	CC5	2	356
SRR10140388	2019-08-19	Produce	Env	0	0	1	CC5	2	356
SRR10140405	2019-08-19	Produce	Env	0	0	1	CC5	2	356
SRR10166215	2019-08-19	Produce	Env	0	0	1	CC5	2	356
SRR3990992	2016-07-05	Produce	Product	0	0	0	CC11	3	356
SRR3466982	2016-04-04	Meals	Env	0	0	1	CC321	3	210
SRR3547983	2016-04-20	Meals	Env	0	0	1	CC321	3	210
SRR7525562	2004-05-10	Dairy	Product	0	0	0	CC101	3	47
SRR6321747	2003-10-29	Dairy	Product	0	0	0	CC31	3	47
SRR3372410	2010-04-27	Meals	Env	0	0	0	CC9	3	211
SRR3372412	2010-04-27	Meals	Env	1	0	0	CC5	2	211
SRR3372411	2010-04-27	Meals	Env	0	0	0	CC5	2	211
SRR1553838	2014-07-21	Seafood	Env	0	0	0	CC6	2	576
SRR6263262	2014-07-21	Seafood	Env	0	0	0	CC6	2	576
SRR7449969	2006-07-11	Meals	Env	0	0	1	CC9	3	212
SRR7497097	2006-07-11	Meals	Env	0	0	1	CC9	3	212
SRR7497164	2006-07-11	Meals	Env	0	0	1	CC9	3	212
SRR7702442	2009-06-09	Meals	Env	0	0	1	CC9	3	212
SRR7702526	2009-06-09	Meals	Env	0	0	1	CC9	3	212
SRR7029595	2006-08-07	Meals	Env	0	0	1	CC9	3	212
SRR7029385	2006-08-07	Meals	Env	0	0	1	CC9	3	212
SRR7073613	2006-08-07	Meals	Env	0	0	1	CC9	3	212
SRR7496987	2006-07-11	Meals	Env	0	0	1	CC9	3	212
SRR7702424	2009-06-09	Meals	Env	0	0	1	CC9	3	212
SRR7497106	2006-07-11	Meals	Env	0	0	1	CC9	3	212
SRR7702419	2009-06-09	Meals	Env	0	0	1	CC9	3	212
SRR7439496	2006-07-11	Meals	Env	0	0	1	CC199	3	212
SRR7029457	2006-08-07	Meals	Env	0	0	1	CC199	3	212
SRR6387412	2008-04-02	Meals	Env	0	0	1	CC9	3	212
SRR6387427	2008-04-02	Meals	Env	0	0	1	CC9	3	212
SRR6387213	2008-04-02	Meals	Env	0	0	1	CC9	3	212
SRR6387217	2008-04-02	Meals	Env	0	0	1	CC9	3	212
SRR7497076	2009-01-13	Meals	Env	0	0	1	CC199	3	212
SRR7796160	2009-01-13	Meals	Env	0	0	0	CC199	3	212
SRR8660556	2009-01-13	Meals	Env	0	0	1	CC199	3	212
SRR5434215	2017-03-21	Dairy	Env	0	0	0	CC11	3	48
SRR6109458	2013-04-12	Dairy	Env	0	0	0	CC199	3	49
SRR6109456	2013-04-12	Dairy	Env	0	0	1	CC199	3	49
SRR3747685	2013-04-12	Dairy	Env	0	0	0	CC199	3	49
SRR3747687	2013-04-12	Dairy	Env	0	0	0	CC199	3	49
SRR3747686	2013-04-12	Dairy	Env	0	0	0	CC199	3	49
SRR1027705	2012-03-19	Meals	Env	0	0	0	CC155	3	213
SRR6796270	2011-12-06	Meals	Env	0	0	0	CC155	3	213
SRR3532763	2011-03-24	Meals	Env	0	0	1	CC88	2	213
SRR6796266	2011-12-06	Meals	Env	0	0	1	CC88	2	213
SRR6490543	2011-03-24	Meals	Env	0	0	1	CC88	2	213
SRR3532764	2011-03-24	Meals	Env	0	0	1	CC88	2	213
SRR6796268	2011-12-06	Meals	Env	0	0	1	CC5	2	213
SRR2982075	2004-05-24	Meals	Env	0	0	0	CC11	3	213
SRR3578981	2011-03-24	Meals	Env	0	0	1	CC7	3	213
SRR9617627	2019-06-13	Produce	Env	0	0	0	CC1	2	357
SRR5314833	2017-02-15	Produce	Env	0	0	0	CC9	3	358
SRR5314835	2017-02-15	Produce	Env	0	0	1	CC9	3	358
SRR5314836	2017-02-15	Produce	Env	0	0	1	CC155	3	358
SRR3532760	2011-10-18	Produce	Env	0	0	0	CC11	3	359
SRR3532762	2011-10-18	Produce	Env	0	0	0	CC11	3	359
SRR3372409	2010-06-15	Dairy	Env	0	0	0	CC663	2	50
SRR5525999	2010-06-15	Dairy	Env	0	0	0	CC663	2	50
SRR6288338	2004-01-05	Dairy	Product	0	0	1	CC321	3	51
SRR8660430	2003-07-30	Dairy	Product	0	0	0	CC199	3	52
SRR9616340	2019-06-11	Meals	Env	0	0	1	CC5	2	214
SRR9617150	2019-06-11	Meals	Env	0	0	1	CC5	2	214
SRR9616657	2019-06-11	Meals	Env	0	0	1	CC5	2	214
SRR9617224	2019-06-11	Meals	Env	0	0	1	CC5	2	214
SRR9616643	2019-06-11	Meals	Env	0	0	1	CC5	2	214
SRR9617331	2019-06-11	Meals	Env	0	0	1	CC9	3	214
SRR9617630	2019-06-11	Meals	Env	0	0	1	CC5	2	214
SRR9617629	2019-06-11	Meals	Env	0	0	1	CC5	2	214
SRR9617628	2019-06-11	Meals	Env	0	0	1	CC9	3	214
SRR9616272	2019-06-11	Meals	Env	0	0	1	CC5	2	214
SRR9616271	2019-06-11	Meals	Env	0	0	1	CC2	2	214
SRR9617140	2019-06-11	Meals	Env	0	0	1	CC5	2	214
SRR9616270	2019-06-11	Meals	Env	0	0	1	CC5	2	214
SRR9617478	2019-06-11	Meals	Env	0	0	1	CC5	2	214
SRR9617623	2019-06-11	Meals	Env	0	0	1	CC5	2	214
SRR9616343	2019-06-11	Meals	Env	0	0	1	CC5	2	214
SRR9616163	2019-06-11	Meals	Env	0	0	1	CC5	2	214
SRR9616411	2019-06-11	Meals	Env	0	0	1	CC5	2	214
SRR9616613	2019-06-11	Meals	Env	0	0	0	CC3	2	214
SRR9616606	2019-06-11	Meals	Env	0	0	1	CC5	2	214
SRR9616435	2019-06-11	Meals	Env	0	0	1	CC9	3	214
SRR9617599	2019-06-11	Meals	Env	0	0	1	CC9	3	214
SRR9617477	2019-06-11	Meals	Env	0	0	1	CC5	2	214
SRR9617520	2019-06-11	Meals	Env	0	0	1	CC5	2	214
SRR9617621	2019-06-11	Meals	Env	0	0	1	CC5	2	214
SRR9617593	2019-06-11	Meals	Env	0	0	1	CC5	2	214
SRR9617654	2019-06-11	Meals	Env	0	0	1	CC5	2	214
SRR9617619	2019-06-11	Meals	Env	0	0	1	CC5	2	214
SRR9617594	2019-06-11	Meals	Env	0	0	1	CC5	2	214
SRR9617650	2019-06-11	Meals	Env	0	0	1	CC5	2	214
SRR9617653	2019-06-11	Meals	Env	0	0	1	CC3	2	214
SRR9617655	2019-06-11	Meals	Env	0	0	1	CC9	3	214
SRR9617862	2019-06-11	Meals	Env	0	0	1	CC9	3	214
SRR9617631	2019-06-11	Meals	Env	0	0	1	CC2	2	214
SRR9617633	2019-06-11	Meals	Env	0	0	1	CC5	2	214
SRR9617864	2019-06-11	Meals	Env	0	0	1	CC5	2	214
SRR9617622	2019-06-11	Meals	Env	0	0	1	CC5	2	214
SRR9616659	2019-06-11	Meals	Env	0	0	1	CC5	2	214
SRR9674853	2019-06-11	Meals	Env	0	0	1	CC5	2	214
SRR9674942	2019-06-11	Meals	Env	1	0	0	CC2	2	214
SRR9674903	2019-06-11	Meals	Env	0	0	1	CC2	2	214
SRR9674884	2019-06-11	Meals	Env	0	0	1	CC5	2	214
SRR9698692	2019-06-11	Meals	Env	0	0	1	CC5	2	214
SRR5366617	2001-05-11	Seafood	Product	0	0	0	CC101	3	577
SRR5378785	2001-04-17	Seafood	Product	0	0	0	CC101	3	577
SRR5378783	2001-04-17	Seafood	Product	0	0	0	CC101	3	577
SRR5366620	2001-05-11	Seafood	Product	0	0	0	CC101	3	577
SRR5366613	2001-05-17	Seafood	Product	0	0	0	CC101	3	577
SRR5366616	2001-05-17	Seafood	Product	0	0	0	CC101	3	577
SRR5366619	2001-05-11	Seafood	Product	0	0	0	CC101	3	577
SRR5366610	2001-05-11	Seafood	Product	0	0	0	CC101	3	577
SRR5378786	2001-05-11	Seafood	Product	0	0	0	CC59	2	577
SRR5366615	2001-05-11	Seafood	Product	0	0	0	CC101	3	577
SRR3330415	2010-05-05	Seafood	Product	0	0	1	CC204	3	578
SRR3278101	2010-06-08	Seafood	Product	1	0	0	CC121	3	578
SRR3330416	2010-05-05	Seafood	Product	0	0	1	CC204	3	578
SRR3330417	2010-05-05	Seafood	Product	0	0	1	CC204	3	578
SRR5019800	2016-10-25	Seafood	Env	0	0	1	CC321	3	579
SRR5019808	2016-10-24	Seafood	Env	0	0	1	CC321	3	579
SRR5019803	2016-10-25	Seafood	Env	0	0	1	CC321	3	579
SRR5019804	2016-10-25	Seafood	Env	0	0	1	CC321	3	579
SRR5019809	2016-10-24	Seafood	Env	0	0	1	CC321	3	579
SRR6304917	2017-10-31	Seafood	Env	0	0	0	CC87	2	579
SRR5019802	2016-10-24	Seafood	Env	0	0	1	CC9	3	579
SRR5019801	2016-10-24	Seafood	Env	0	0	1	CC5	2	579
SRR5019807	2016-10-24	Seafood	Env	0	0	1	CC9	3	579
SRR5019806	2016-10-25	Seafood	Env	0	0	1	CC155	3	579
SRR6304985	2017-10-31	Seafood	Env	0	0	1	CC88	2	579
SRR5341551	2017-02-20	Seafood	Env	0	0	0	CC101	3	580
SRR5341550	2017-02-20	Seafood	Env	0	0	0	CC20	3	580
SRR5280369	2002-02-28	Seafood	Env	0	0	1	CC7	3	581
SRR5280365	2002-02-28	Seafood	Env	0	0	1	CC7	3	581
SRR5280371	2002-02-28	Seafood	Env	0	0	1	CC7	3	581
SRR5400200	2002-02-28	Seafood	Env	0	0	1	CC155	3	581
SRR5280372	2002-02-28	Seafood	Env	0	0	1	CC7	3	581
SRR2156518	2001-11-29	Seafood	Product	0	0	1	CC7	3	581
SRR3945509	2010-02-11	Dairy	Product	1	0	0	CC121	3	53
SRR1649526	2014-10-21	Meals	Env	0	0	1	CC193	3	215
SRR1649444	2014-10-22	Meals	Env	0	0	1	CC193	3	215
SRR1649546	2014-10-21	Meals	Env	0	0	1	CC7	3	215
SRR5019810	2016-10-27	Meals	Env	0	0	1	CC7	3	215
SRR1649561	2014-10-21	Meals	Env	0	0	1	CC7	3	215
SRR5019798	2016-10-26	Meals	Env	0	0	1	CC7	3	215
SRR1649541	2014-10-22	Meals	Env	0	0	1	CC199	3	215
SRR1649530	2014-10-21	Meals	Env	0	0	1	CC7	3	215
SRR1649535	2014-10-21	Meals	Env	0	0	1	CC199	3	215
SRR1649558	2014-10-21	Meals	Env	0	0	1	CC7	3	215
SRR1649524	2014-10-22	Meals	Env	0	0	1	CC7	3	215
SRR1649531	2014-10-21	Meals	Env	0	0	1	CC7	3	215
SRR1649551	2014-10-21	Meals	Env	0	0	1	CC7	3	215
SRR1649532	2014-10-21	Meals	Env	0	0	1	CC7	3	215
SRR1649525	2014-10-21	Meals	Env	0	0	1	CC7	3	215
SRR1649559	2014-10-21	Meals	Env	0	0	1	CC155	3	215
SRR7135133	2009-02-19	Produce	Env	0	0	1	CC321	3	360
SRR7048230	2010-10-05	Produce	Env	0	0	1	CC321	3	360
SRR7048254	2010-10-20	Produce	Product	0	0	1	CC321	3	360
SRR7047488	2010-10-05	Produce	Env	0	0	1	CC321	3	360
SRR7135082	2009-07-09	Produce	Env	0	0	1	CC321	3	360
SRR7047937	2010-10-20	Produce	Product	0	0	1	CC321	3	360
SRR7135134	2009-02-19	Produce	Product	0	0	1	CC321	3	360
SRR7135119	2009-02-19	Produce	Env	0	0	1	CC321	3	360
SRR7135117	2009-07-09	Produce	Product	0	0	1	CC321	3	360
SRR7135127	2010-10-05	Produce	Env	0	0	1	CC321	3	360
SRR7047485	2010-10-05	Produce	Env	0	0	1	CC321	3	360
SRR7135130	2010-10-05	Produce	Env	0	0	1	CC321	3	360
SRR7135125	2009-07-09	Produce	Product	0	0	1	CC321	3	360
SRR6956770	2009-02-19	Produce	Product	0	0	1	CC321	3	360
SRR7047484	2010-10-05	Produce	Env	0	0	1	CC321	3	360
SRR7135014	2009-07-09	Produce	Env	0	0	1	CC321	3	360
SRR7047748	2010-10-05	Produce	Env	0	0	1	CC321	3	360
SRR7048255	2010-10-05	Produce	Env	0	0	1	CC321	3	360
SRR7170940	2010-10-05	Produce	Env	0	0	1	CC321	3	360
SRR975368	2010-10-05	Produce	Env	0	0	1	CC321	3	360
SRR7047927	2010-10-05	Produce	Env	0	0	1	CC321	3	360
SRR7135131	2010-10-05	Produce	Env	0	0	1	CC321	3	360
SRR7135140	2009-07-09	Produce	Product	0	0	1	CC321	3	360
SRR3724524	2016-06-08	Produce	Env	0	0	1	CC321	3	361
SRR6366163	2011-11-01	Seafood	Env	0	0	1	CC14	3	582
SRR6387490	2011-10-31	Seafood	Env	0	0	1	CC14	3	582
SRR3634441	2011-10-04	Seafood	Env	0	0	1	CC14	3	582
SRR6387414	2011-10-31	Seafood	Env	0	0	1	CC14	3	582
SRR3634442	2011-10-04	Seafood	Env	0	0	1	CC14	3	582
SRR3143797	2011-10-04	Seafood	Env	0	0	1	CC14	3	582
SRR6387411	2011-11-01	Seafood	Env	0	0	1	CC14	3	582
SRR3055316	2011-10-04	Seafood	Env	0	0	1	CC14	3	582
SRR3143693	2011-10-04	Seafood	Env	0	0	1	CC14	3	582
SRR3143795	2011-10-04	Seafood	Env	0	0	1	CC14	3	582
SRR6387216	2011-10-31	Seafood	Env	0	0	1	CC14	3	582
SRR6366156	2011-11-01	Seafood	Env	0	0	1	CC14	3	582
SRR6957181	2011-11-03	Seafood	Product	0	0	1	CC321	3	582
SRR6957161	2011-10-31	Seafood	Env	0	0	1	CC321	3	582
SRR6956742	2011-11-03	Seafood	Product	0	0	1	CC321	3	582
SRR2156631	2011-11-02	Seafood	Product	0	0	1	CC321	3	582
SRR6957157	2011-10-31	Seafood	Env	0	0	1	CC321	3	582
SRR2156520	2011-11-02	Seafood	Product	0	0	1	CC321	3	582
SRR3021485	2011-10-04	Seafood	Env	0	0	1	CC11	3	582
SRR3021484	2011-10-04	Seafood	Env	0	0	1	CC11	3	582
SRR3143796	2011-10-04	Seafood	Env	0	0	1	CC11	3	582
SRR6436646	2010-01-06	Seafood	Product	1	0	0	CC9	3	583
SRR5488526	2001-04-27	Seafood	Env	0	0	1	CC7	3	584
SRR2534159	2001-04-27	Seafood	Product	0	0	1	CC7	3	584
SRR2534248	2001-05-16	Seafood	Env	0	0	1	CC7	3	584
SRR5452335	2001-05-16	Seafood	Product	0	0	1	CC7	3	584
SRR5452332	2001-05-16	Seafood	Product	0	0	1	CC7	3	584
SRR6475284	2005-05-18	Seafood	Product	0	0	0	CC663	2	584
SRR1027706	2011-01-14	Produce	Env	0	0	0	CC155	3	362
SRR8235547	2011-01-14	Produce	Env	0	0	1	CC7	3	362
SRR6413629	2011-01-14	Produce	Env	0	0	0	CC191	2	362
SRR7906192	2011-01-14	Produce	Env	0	0	0	CC155	3	362
SRR7906467	2011-01-14	Produce	Env	0	0	0	CC7	3	362
SRR8235397	2011-01-14	Produce	Env	0	0	0	CC155	3	362
SRR8329143	2011-01-14	Produce	Env	0	0	0	CC7	3	362
SRR8329144	2011-01-14	Produce	Env	0	0	0	CC155	3	362
SRR8660429	2011-01-14	Produce	Env	0	0	1	CC7	3	362
SRR7906529	2011-01-14	Produce	Env	0	0	0	CC155	3	362
SRR8792730	2019-02-12	Produce	Product	0	0	0	CC1	2	363
SRR8792748	2019-02-20	Produce	Product	0	0	0	CC1	2	363
SRR8792752	2019-02-13	Produce	Product	0	0	0	CC1	2	363
SRR8731754	2019-02-26	Produce	Product	0	0	0	CC1	2	363
SRR8792742	2019-02-13	Produce	Product	0	0	0	CC1	2	363
SRR8732348	2019-02-12	Produce	Product	0	0	0	CC19	3	363
SRR8792751	2019-02-12	Produce	Product	0	0	0	CC663	2	363
SRR8792750	2019-02-13	Produce	Product	0	0	0	CC1	2	363
SRR8792799	2019-02-20	Produce	Product	0	0	0	CC1	2	363
SRR2078192	2015-06-09	Produce	Env	0	0	1	CC5	2	364
SRR3545253	2016-05-06	Meals	Env	0	0	1	CC155	3	216
SRR8307472	2006-10-10	Meals	Env	0	0	1	CC155	3	216
SRR1027701	2006-10-10	Meals	Env	0	0	1	CC155	3	216
SRR3545237	2016-05-06	Meals	Env	0	0	1	CC155	3	216
SRR3545242	2016-05-06	Meals	Env	0	0	1	CC155	3	216
SRR3545245	2016-05-06	Meals	Env	0	0	1	CC155	3	216
SRR3545247	2016-05-06	Meals	Env	0	0	1	CC155	3	216
SRR3545251	2016-05-06	Meals	Env	0	0	1	CC155	3	216
SRR3545255	2016-05-06	Meals	Env	0	0	1	CC155	3	216
SRR3545238	2016-05-06	Meals	Env	0	0	1	CC155	3	216
SRR3545248	2016-05-06	Meals	Env	0	0	1	CC155	3	216
SRR3545249	2016-05-06	Meals	Env	0	0	1	CC155	3	216
SRR3545252	2016-05-06	Meals	Env	0	0	1	CC155	3	216
SRR3545254	2016-05-06	Meals	Env	0	0	1	CC155	3	216
SRR3545259	2016-05-06	Meals	Env	0	0	1	CC155	3	216
SRR3545260	2016-05-06	Meals	Env	0	0	0	CC155	3	216
SRR3545244	2016-05-06	Meals	Env	0	0	1	CC155	3	216
SRR3545246	2016-05-06	Meals	Env	0	0	1	CC155	3	216
SRR3545256	2016-05-06	Meals	Env	0	0	1	CC5	2	216
SRR3545258	2016-05-06	Meals	Env	0	0	1	CC5	2	216
SRR5378789	2006-05-22	Meals	Env	0	0	1	CC321	3	216
SRR6870008	2006-10-05	Meals	Product	0	0	0	CC506	2	216
SRR5378790	2006-05-22	Meals	Env	0	0	1	CC321	3	216
SRR5366612	2001-04-18	Meals	Product	0	0	0	CC1	2	216
SRR5366614	2001-04-18	Meals	Product	0	0	0	CC1	2	216
SRR5378793	2006-05-22	Meals	Env	0	0	1	CC321	3	216
SRR5400199	2006-05-22	Meals	Env	0	0	1	CC321	3	216
SRR5378792	2006-05-22	Meals	Env	0	0	1	CC321	3	216
SRR5378791	2006-05-22	Meals	Env	0	0	1	CC321	3	216
SRR1141172	2013-11-18	Meals	Env	0	0	0	CC31	3	217
SRR1649521	2014-10-22	Meals	Env	0	0	0	CC31	3	217
SRR1141138	2013-11-18	Meals	Env	0	0	0	CC31	3	217
SRR1141144	2013-11-18	Meals	Env	0	0	0	CC31	3	217
SRR1141169	2013-11-18	Meals	Env	0	0	0	CC31	3	217
SRR1101448	2013-11-06	Meals	Env	0	0	0	CC6	2	217
SRR1101482	2013-11-06	Meals	Env	0	0	0	CC6	2	217
SRR6784181	2004-04-07	Seafood	Product	0	0	0	CC3	2	585
SRR5400203	2003-07-31	Seafood	Env	0	0	1	CC7	3	586
SRR975369	2003-07-07	Seafood	Product	0	0	1	CC7	3	586
SRR1027700	2005-04-21	Seafood	Product	0	0	0	CC155	3	586
SRR5571308	2013-02-01	Seafood	Env	0	0	1	CC155	3	586
SRR1206166	2011-10-24	Seafood	Env	0	0	1	CC155	3	586
SRR8307539	2013-02-01	Seafood	Env	0	0	1	CC155	3	586
SRR1027704	2013-02-01	Seafood	Env	0	0	1	CC155	3	586
SRR8307507	2013-02-01	Seafood	Env	0	0	1	CC155	3	586
SRR8307465	2013-02-01	Seafood	Env	0	0	1	CC155	3	586
SRR8307537	2013-02-01	Seafood	Env	0	0	1	CC155	3	586
SRR8307540	2013-02-01	Seafood	Env	0	0	1	CC155	3	586
SRR8307509	2013-02-01	Seafood	Env	0	0	1	CC155	3	586
SRR1027699	2001-12-19	Seafood	Product	0	0	1	CC155	3	586
SRR5817933	2013-02-01	Seafood	Env	1	0	0	CC121	3	586
SRR2156489	2002-09-18	Seafood	Product	0	0	0	CC9	3	587
SRR5656407	2017-05-02	Meals	Env	0	0	1	CC11	3	218
SRR5667288	2017-05-01	Meals	Env	0	0	1	CC14	3	218
SRR2534161	2001-05-16	Seafood	Product	0	0	1	CC7	3	588
SRR5452333	2001-05-16	Seafood	Product	0	0	1	CC7	3	588
SRR5452336	2001-05-15	Seafood	Product	0	0	1	CC7	3	588
SRR5488525	2001-05-15	Seafood	Product	0	0	1	CC7	3	588
SRR2534160	2001-05-15	Seafood	Product	0	0	1	CC7	3	588
SRR5488524	2001-05-15	Seafood	Product	0	0	1	CC7	3	588
SRR5452334	2001-05-15	Seafood	Product	0	0	1	CC7	3	588
SRR5452344	2001-05-15	Seafood	Product	0	0	1	CC7	3	588
SRR5452343	2001-05-15	Seafood	Product	0	0	1	CC7	3	588
SRR5452337	2001-05-15	Seafood	Product	0	0	1	CC7	3	588
SRR5452340	2001-05-15	Seafood	Product	0	0	1	CC7	3	588
SRR5817934	2010-12-15	Dairy	Env	0	0	0	CC8	3	54
SRR5817942	2010-12-15	Dairy	Product	0	0	0	CC8	3	54
SRR7282598	2005-09-02	Seafood	Product	0	0	1	CC321	3	589
SRR7134917	2005-09-26	Seafood	Product	0	0	1	CC321	3	589
SRR7281265	2005-09-02	Seafood	Product	0	0	1	CC321	3	589
SRR7134916	2005-10-11	Seafood	Product	0	0	1	CC321	3	589
SRR7282613	2005-09-26	Seafood	Product	0	0	1	CC321	3	589
SRR5604250	2016-12-13	Seafood	Product	0	0	0	CC3	2	589
SRR6475297	2001-08-21	Seafood	Product	0	0	0	CC7	3	590
SRR6387423	2003-05-05	Seafood	Env	0	0	0	CC121	3	591
SRR3743185	2003-06-11	Seafood	Env	0	0	0	CC121	3	591
SRR3743161	2003-06-11	Seafood	Env	0	0	1	CC321	3	591
SRR3743160	2003-06-10	Seafood	Product	0	0	1	CC321	3	591
SRR3743188	2003-06-11	Seafood	Env	0	0	1	CC321	3	591
SRR3743186	2003-06-11	Seafood	Env	0	0	1	CC321	3	591
SRR3743187	2003-06-11	Seafood	Env	0	0	0	CC4	2	591
SRR3743162	2003-06-11	Seafood	Env	0	0	1	CC9	3	591
SRR6870013	2008-11-18	Seafood	Env	0	0	1	CC321	3	592
SRR6956850	2007-11-08	Seafood	Product	0	0	1	CC321	3	592
SRR6869962	2007-11-08	Seafood	Product	0	0	1	CC321	3	592
SRR6869974	2007-11-08	Seafood	Env	0	0	1	CC321	3	592
SRR6869986	2011-09-27	Seafood	Env	0	0	1	CC321	3	592
SRR2156620	2007-11-08	Seafood	Product	0	0	1	CC321	3	592
SRR6870195	2007-11-08	Seafood	Product	0	0	1	CC321	3	592
SRR6869975	2013-05-28	Seafood	Env	0	0	1	CC321	3	592
SRR5576789	2017-04-27	LMF	Env	0	0	0	CC5	2	159
SRR5576790	2017-04-27	LMF	Env	0	0	0	CC5	2	159
SRR2992847	2015-11-17	Seafood	Env	0	0	1	CC321	3	593
SRR1284712	2013-12-09	Seafood	Env	0	0	1	CC321	3	593
SRR5366611	2017-02-27	Seafood	Env	0	0	1	CC321	3	593
SRR1505049	2012-06-04	Seafood	Env	0	0	1	CC321	3	593
SRR1141148	2013-12-10	Seafood	Env	0	0	1	CC199	3	593
SRR1505024	2012-06-05	Seafood	Env	0	0	1	CC321	3	593
SRR1505023	2011-02-03	Seafood	Env	0	0	1	CC321	3	593
SRR1505061	2007-09-11	Seafood	Product	0	0	1	CC321	3	593
SRR1505073	2010-04-14	Seafood	Env	0	0	0	CC199	3	593
SRR1505089	2008-09-18	Seafood	Env	0	0	1	CC321	3	593
SRR1505069	2012-06-05	Seafood	Env	0	0	1	CC321	3	593
SRR1505052	2008-09-18	Seafood	Env	0	0	1	CC321	3	593
SRR1505027	2011-02-03	Seafood	Env	0	0	1	CC155	3	593
SRR1505040	2012-06-05	Seafood	Env	0	0	1	CC155	3	593
SRR1505060	2000-07-25	Seafood	Product	0	0	1	CC321	3	593
SRR1505022	2000-07-25	Seafood	Product	0	0	1	CC321	3	593
SRR1505015	2012-06-05	Seafood	Env	0	0	1	CC321	3	593
SRR1694080	2014-11-13	Seafood	Env	0	0	1	CC155	3	593
SRR1195646	2013-12-10	Seafood	Env	0	0	1	CC321	3	593
SRR1694084	2014-11-13	Seafood	Env	0	0	1	CC199	3	593
SRR1694088	2014-11-13	Seafood	Env	0	0	1	CC155	3	593
SRR1694041	2014-11-13	Seafood	Env	0	0	1	CC199	3	593
SRR1284698	2013-12-09	Seafood	Env	0	0	1	CC199	3	593
SRR1505053	2010-04-14	Seafood	Env	0	0	1	CC321	3	593
SRR1505047	2012-06-04	Seafood	Env	0	0	1	CC321	3	593
SRR1505034	2000-07-25	Seafood	Product	0	0	1	CC321	3	593
SRR1505003	2012-06-05	Seafood	Env	0	0	1	CC155	3	593
SRR1505050	2012-06-05	Seafood	Env	0	0	1	CC155	3	593
SRR1272902	2013-12-09	Seafood	Env	0	0	1	CC321	3	593
SRR1272834	2013-12-09	Seafood	Env	0	0	1	CC321	3	593
SRR1272776	2013-12-09	Seafood	Env	0	0	1	CC321	3	593
SRR975367	2007-09-11	Seafood	Product	0	0	1	CC321	3	593
SRR1505057	2007-10-04	Seafood	Env	0	0	1	CC321	3	593
SRR1272494	2013-12-09	Seafood	Env	0	0	1	CC321	3	593
SRR1505014	2011-02-03	Seafood	Env	0	0	1	CC321	3	593
SRR1505079	2007-09-11	Seafood	Product	0	0	1	CC321	3	593
SRR1141134	2013-12-10	Seafood	Env	0	0	1	CC199	3	593
SRR1505036	2007-10-04	Seafood	Env	0	0	1	CC155	3	593
SRR1505062	2012-06-05	Seafood	Env	0	0	0	CC199	3	593
SRR1272884	2013-12-09	Seafood	Env	0	0	1	CC321	3	593
SRR1694064	2014-11-13	Seafood	Env	0	0	1	CC155	3	593
SRR1505035	2008-09-18	Seafood	Env	0	0	1	CC321	3	593
SRR1505045	2010-04-14	Seafood	Env	0	0	1	CC199	3	593
SRR1505068	2011-02-03	Seafood	Env	0	0	1	CC199	3	593
SRR1505059	2011-02-03	Seafood	Env	0	0	1	CC199	3	593
SRR1505067	2010-04-14	Seafood	Env	0	0	1	CC199	3	593
SRR2992824	2015-11-17	Seafood	Env	0	0	1	CC199	3	593
SRR1284673	2013-12-09	Seafood	Env	0	0	1	CC199	3	593
SRR1505000	2008-09-18	Seafood	Env	0	0	1	CC321	3	593
SRR1505041	2011-02-03	Seafood	Env	0	0	1	CC199	3	593
SRR1505083	2008-09-18	Seafood	Env	0	0	1	CC199	3	593
SRR1284695	2013-12-09	Seafood	Env	0	0	1	CC199	3	593
SRR1505046	2011-02-03	Seafood	Env	0	0	1	CC199	3	593
SRR2992823	2015-11-16	Seafood	Env	0	0	0	CC204	3	593
SRR8328127	2013-05-07	Seafood	Product	0	0	0	CC7	3	593
SRR1505011	2007-10-04	Seafood	Env	0	0	0	CC5	2	593
SRR1505012	2007-10-04	Seafood	Env	0	0	0	CC5	2	593
SRR1505016	2007-10-04	Seafood	Env	0	0	0	CC5	2	593
SRR1505076	2007-10-04	Seafood	Env	0	0	0	CC5	2	593
SRR1505007	2012-06-04	Seafood	Env	0	0	1	CC7	3	593
SRR1505037	2007-10-04	Seafood	Env	0	0	0	CC5	2	593
SRR1505010	2007-10-04	Seafood	Env	0	0	0	CC5	2	593
SRR1505048	2007-10-04	Seafood	Env	0	0	0	CC5	2	593
SRR1504999	2007-10-04	Seafood	Env	0	0	0	CC5	2	593
SRR1505017	2007-10-04	Seafood	Env	0	0	0	CC5	2	593
SRR1505044	2007-10-04	Seafood	Env	0	0	0	CC5	2	593
SRR1505086	2010-04-14	Seafood	Env	0	0	0	CC1	2	593
SRR1505002	2007-10-04	Seafood	Env	0	0	0	CC5	2	593
SRR1505006	2007-10-04	Seafood	Env	0	0	0	CC5	2	593
SRR1505088	2007-10-04	Seafood	Env	0	0	0	CC5	2	593
SRR6425571	2001-04-24	Seafood	Product	0	0	0	CC2	2	594
SRR6475348	1999-07-07	Seafood	Product	0	0	0	CC2	2	594
SRR6425066	1999-07-07	Seafood	Product	0	0	0	CC2	2	594
SRR5438749	2001-04-24	Seafood	Product	0	0	0	CC2	2	594
SRR5438750	2001-04-24	Seafood	Product	0	0	0	CC2	2	594
SRR5400276	2001-04-24	Seafood	Product	0	0	0	CC2	2	594
SRR5438752	2001-04-24	Seafood	Product	0	0	0	CC2	2	594
SRR5438751	2001-04-24	Seafood	Product	0	0	0	CC2	2	594
SRR2905844	2015-10-20	Produce	Product	0	0	0	CC1	2	365
SRR2905845	2015-10-20	Produce	Product	0	0	0	CC2	2	365
SRR6321575	2002-04-23	Meals	Product	0	0	1	CC5	2	219
SRR8865073	2019-03-20	Produce	Product	0	0	0	CC1	2	366
SRR8792729	2019-02-12	Produce	Product	0	0	0	CC1	2	366
SRR8792795	2019-02-20	Produce	Product	0	0	0	CC14	3	366
SRR8792743	2019-02-12	Produce	Product	0	0	0	CC7	3	366
SRR8792793	2019-02-20	Produce	Product	0	0	0	CC14	3	366
SRR8864244	2019-03-20	Produce	Product	0	0	0	CC1	2	366
SRR5714975	2014-07-22	Produce	Product	0	0	0	CC412	3	367
SRR5244424	2014-07-22	Produce	Product	0	0	0	CC412	3	367
SRR5387506	2014-07-22	Produce	Product	0	0	0	CC412	3	367
SRR3199602	2010-10-21	Produce	Product	0	0	0	CC14	3	368
SRR3278087	2010-08-26	Produce	Product	0	0	0	CC87	2	368
SRR3242158	2010-08-27	Produce	Product	0	0	0	CC14	3	368
SRR3242156	2010-09-14	Produce	Product	0	0	0	CC14	3	368
SRR975360	2010-08-26	Produce	Product	0	0	0	CC87	2	368
SRR3995859	2010-07-12	Produce	Product	0	0	0	CC392	2	368
SRR3242155	2010-09-15	Produce	Product	0	0	0	CC14	3	368
SRR3278088	2010-08-26	Produce	Product	0	0	0	CC37	3	368
SRR3242157	2010-09-14	Produce	Product	0	0	0	CC14	3	368
SRR3242154	2010-09-15	Produce	Product	0	0	0	CC14	3	368
SRR3242159	2010-08-27	Produce	Product	0	0	0	CC14	3	368
SRR3278086	2010-08-26	Produce	Product	0	0	0	ST1109	3	368
SRR3278089	2010-08-26	Produce	Product	0	0	0	CC14	3	368
SRR3452338	2011-02-17	Meals	Env	0	0	0	CC5	2	220
SRR3438170	2011-02-17	Meals	Env	0	0	0	CC1	2	220
SRR3438172	2011-02-17	Meals	Env	0	0	0	CC1	2	220
SRR5274864	2017-01-10	Meals	Env	0	0	1	CC5	2	220
SRR3579419	2011-02-17	Meals	Env	0	0	0	CC1	2	220
SRR8581558	2019-01-16	Meals	Env	0	0	1	CC288	2	220
SRR3438169	2011-02-17	Meals	Env	0	0	0	CC1	2	220
SRR7221669	2018-04-19	Meals	Env	0	0	0	CC5	2	220
SRR7221662	2018-04-19	Meals	Env	0	0	0	CC5	2	220
SRR5274862	2017-01-11	Meals	Env	0	0	1	CC5	2	220
SRR3438168	2011-02-17	Meals	Env	0	0	0	CC1	2	220
SRR5647023	2011-03-24	Meals	Product	0	0	0	CC9	3	220
SRR8581559	2019-01-17	Meals	Env	0	0	1	CC288	2	220
SRR8582166	2019-01-17	Meals	Env	0	0	0	CC5	2	220
SRR8581560	2019-01-17	Meals	Env	0	0	1	CC288	2	220
SRR8582157	2019-01-16	Meals	Env	0	0	1	CC288	2	220
SRR8582169	2019-01-17	Meals	Env	0	0	0	CC5	2	220
SRR3438171	2011-02-17	Meals	Env	0	0	0	CC1	2	220
SRR5366609	2001-06-18	Seafood	Product	0	0	0	CC345	2	595
SRR8618822	2019-01-17	Seafood	Env	0	0	1	CC321	3	596
SRR5486840	2017-04-04	Seafood	Env	0	0	1	CC321	3	596
SRR5486842	2017-04-04	Seafood	Env	0	0	1	CC321	3	596
SRR5486841	2017-04-04	Seafood	Env	0	0	1	CC321	3	596
SRR7138094	2018-04-16	Seafood	Env	0	0	1	CC321	3	596
SRR7290261	2018-04-16	Seafood	Env	0	0	1	CC321	3	596
SRR7289022	2018-04-16	Seafood	Env	0	0	1	CC321	3	596
SRR7289891	2018-04-16	Seafood	Env	0	0	1	CC321	3	596
SRR7292982	2018-04-16	Seafood	Env	0	0	1	CC321	3	596
SRR8624669	2019-01-17	Seafood	Env	0	0	1	CC321	3	596
SRR8623923	2019-01-17	Seafood	Env	0	0	1	CC321	3	596
SRR5486833	2017-04-03	Seafood	Env	0	0	1	CC321	3	596
SRR5486834	2017-04-03	Seafood	Env	0	0	1	CC321	3	596
SRR7292852	2018-04-16	Seafood	Env	0	0	1	CC321	3	596
SRR8618482	2019-01-17	Seafood	Env	0	0	1	CC321	3	596
SRR8618516	2019-01-17	Seafood	Env	0	0	1	CC321	3	596
SRR8618483	2019-01-17	Seafood	Env	0	0	1	CC321	3	596
SRR8618620	2019-01-17	Seafood	Env	0	0	1	CC321	3	596
SRR8624664	2019-01-17	Seafood	Env	0	0	1	CC321	3	596
SRR5486836	2017-04-03	Seafood	Env	0	0	1	CC321	3	596
SRR5486835	2017-04-03	Seafood	Env	0	0	1	CC321	3	596
SRR5486845	2017-04-04	Seafood	Env	0	0	1	CC321	3	596
SRR7289733	2018-04-16	Seafood	Env	0	0	1	CC321	3	596
SRR7289648	2018-04-16	Seafood	Env	0	0	1	CC321	3	596
SRR8624684	2019-01-17	Seafood	Env	0	0	1	CC321	3	596
SRR5486844	2017-04-04	Seafood	Env	0	0	1	CC321	3	596
SRR7293004	2018-04-16	Seafood	Env	0	0	1	CC321	3	596
SRR5486839	2017-04-04	Seafood	Env	0	0	1	CC321	3	596
SRR8618815	2019-01-17	Seafood	Env	0	0	1	CC321	3	596
SRR5486846	2017-04-04	Seafood	Env	0	0	1	CC321	3	596
SRR7292915	2018-04-16	Seafood	Env	0	0	1	CC321	3	596
SRR8618813	2019-01-17	Seafood	Env	0	0	1	CC321	3	596
SRR8618492	2019-01-17	Seafood	Env	0	0	1	CC321	3	596
SRR8619355	2019-01-17	Seafood	Env	0	0	1	CC321	3	596
SRR5486838	2017-04-03	Seafood	Env	0	0	1	CC321	3	596
SRR7289038	2018-04-16	Seafood	Env	0	0	1	CC321	3	596
SRR5486832	2017-04-03	Seafood	Env	0	0	1	CC321	3	596
SRR7291580	2018-04-16	Seafood	Env	0	0	1	CC321	3	596
SRR7293097	2018-04-16	Seafood	Env	0	0	1	CC321	3	596
SRR5486843	2017-04-04	Seafood	Env	0	0	1	CC321	3	596
SRR7289892	2018-04-16	Seafood	Env	0	0	1	CC321	3	596
SRR7289827	2018-04-16	Seafood	Env	0	0	1	CC321	3	596
SRR8624662	2019-01-17	Seafood	Env	0	0	1	CC321	3	596
SRR1982020	2015-03-25	Dairy	Env	0	0	0	CC5	2	55
SRR1976244	2015-03-24	Dairy	Env	0	0	0	CC5	2	55
SRR1976276	2015-03-24	Dairy	Env	0	0	0	CC5	2	55
SRR1998942	2015-03-25	Dairy	Env	0	0	0	CC5	2	55
SRR1998939	2015-03-25	Dairy	Env	0	0	0	CC5	2	55
SRR1976281	2015-03-26	Dairy	Product	0	0	0	CC5	2	55
SRR1982215	2015-03-25	Dairy	Env	0	0	0	CC5	2	55
SRR1982160	2015-03-25	Dairy	Env	0	0	0	CC5	2	55
SRR1976253	2015-03-26	Dairy	Product	0	0	0	CC5	2	55
SRR1976243	2015-03-24	Dairy	Env	0	0	0	CC5	2	55
SRR1976260	2015-03-24	Dairy	Env	0	0	0	CC5	2	55
SRR1976261	2015-03-26	Dairy	Product	0	0	0	CC5	2	55
SRR1976269	2015-03-26	Dairy	Product	0	0	0	CC5	2	55
SRR1976237	2015-03-26	Dairy	Product	0	0	0	CC5	2	55
SRR1998959	2015-03-25	Dairy	Env	0	0	0	CC5	2	55
SRR1998962	2015-03-25	Dairy	Env	0	0	0	CC5	2	55
SRR1998973	2015-03-25	Dairy	Env	0	0	0	CC5	2	55
SRR1998941	2015-03-25	Dairy	Env	0	0	0	CC5	2	55
SRR1982029	2015-03-25	Dairy	Env	0	0	0	CC5	2	55
SRR1998960	2015-03-25	Dairy	Env	0	0	0	CC5	2	55
SRR1976280	2015-03-26	Dairy	Product	0	0	0	CC5	2	55
SRR1998952	2015-03-25	Dairy	Env	0	0	0	CC5	2	55
SRR1982050	2015-03-25	Dairy	Env	0	0	0	CC5	2	55
SRR1998951	2015-03-25	Dairy	Env	0	0	0	CC5	2	55
SRR1982028	2015-03-25	Dairy	Env	0	0	0	CC5	2	55
SRR1998966	2015-03-25	Dairy	Env	0	0	0	CC5	2	55
SRR1998967	2015-03-25	Dairy	Env	0	0	0	CC5	2	55
SRR1982237	2015-03-25	Dairy	Env	0	0	0	CC5	2	55
SRR1976277	2015-03-24	Dairy	Env	0	0	0	CC5	2	55
SRR1982214	2015-03-25	Dairy	Env	0	0	0	CC5	2	55
SRR1982238	2015-03-25	Dairy	Env	0	0	0	CC5	2	55
SRR1982133	2015-03-25	Dairy	Env	0	0	0	CC5	2	55
SRR1982209	2015-03-25	Dairy	Env	0	0	0	CC5	2	55
SRR1998978	2015-03-25	Dairy	Env	0	0	0	CC5	2	55
SRR1998963	2015-03-25	Dairy	Env	0	0	0	CC5	2	55
SRR6805500	2009-11-05	Seafood	Env	0	0	1	CC321	3	597
SRR1272777	2013-11-18	Seafood	Env	0	0	1	CC88	2	597
SRR1272484	2013-11-18	Seafood	Env	0	0	1	CC88	2	597
SRR1272889	2013-11-18	Seafood	Env	0	0	1	CC88	2	597
SRR6805486	2009-11-05	Seafood	Env	0	0	1	CC321	3	597
SRR6805493	2009-11-05	Seafood	Env	0	0	1	CC88	2	597
SRR1272521	2013-11-18	Seafood	Env	0	0	1	CC88	2	597
SRR6805489	2009-11-05	Seafood	Env	0	0	1	CC321	3	597
SRR6805331	2009-11-05	Seafood	Env	0	0	1	CC321	3	597
SRR6805502	2009-11-05	Seafood	Env	0	0	1	CC321	3	597
SRR6805465	2009-11-05	Seafood	Env	0	0	1	CC321	3	597
SRR6881699	2009-11-05	Seafood	Env	0	0	1	CC321	3	597
SRR1995532	2015-03-03	Seafood	Env	0	0	0	CC199	3	597
SRR1996155	2015-03-03	Seafood	Env	0	0	1	CC88	2	597
SRR1272526	2013-11-18	Seafood	Env	0	0	1	CC88	2	597
SRR6805496	2009-11-05	Seafood	Env	0	0	1	CC321	3	597
SRR1272519	2013-11-18	Seafood	Env	0	0	1	CC321	3	597
SRR3027733	2015-11-18	Seafood	Env	0	0	1	CC321	3	598
SRR3027737	2015-11-18	Seafood	Env	0	0	1	CC321	3	598
SRR3027742	2015-11-18	Seafood	Env	0	0	1	CC321	3	598
SRR8238989	2004-06-16	Seafood	Product	0	0	1	CC321	3	598
SRR5489104	2011-03-29	Seafood	Env	0	0	1	CC321	3	598
SRR1141145	2013-12-03	Seafood	Env	1	0	0	CC5	2	598
SRR5452649	2017-03-08	Seafood	Env	0	0	1	CC321	3	598
SRR5452634	2017-03-08	Seafood	Env	1	0	0	CC5	2	598
SRR3027748	2015-11-18	Seafood	Env	0	0	1	CC321	3	598
SRR7547833	2004-07-23	Seafood	Env	1	0	0	CC5	2	598
SRR3825229	2015-11-18	Seafood	Env	1	0	1	CC321	3	598
SRR1141161	2013-12-03	Seafood	Env	1	0	0	CC5	2	598
SRR1141164	2013-12-03	Seafood	Env	0	0	1	CC321	3	598
SRR1141170	2013-12-03	Seafood	Env	1	0	0	CC5	2	598
SRR5452360	2017-03-08	Seafood	Env	0	0	1	CC321	3	598
SRR5452357	2017-03-08	Seafood	Env	0	0	0	CC5	2	598
SRR5452631	2017-03-08	Seafood	Env	0	0	1	CC321	3	598
SRR5452653	2017-03-08	Seafood	Env	1	0	0	CC5	2	598
SRR5452359	2017-03-08	Seafood	Env	0	0	1	CC321	3	598
SRR5452648	2017-03-08	Seafood	Env	0	0	1	CC321	3	598
SRR5452657	2017-03-08	Seafood	Env	1	0	1	CC321	3	598
SRR5452635	2017-03-08	Seafood	Env	0	0	1	CC321	3	598
SRR5452652	2017-03-08	Seafood	Env	1	0	0	CC5	2	598
SRR5452352	2017-03-08	Seafood	Env	0	0	1	CC321	3	598
SRR3027734	2015-11-18	Seafood	Env	1	0	0	CC5	2	598
SRR3027736	2015-11-18	Seafood	Env	1	0	1	CC321	3	598
SRR3027740	2015-11-18	Seafood	Env	0	0	1	CC321	3	598
SRR3027741	2015-11-18	Seafood	Env	0	0	1	CC321	3	598
SRR3027747	2015-11-18	Seafood	Env	1	0	1	CC321	3	598
SRR7547843	2004-07-23	Seafood	Env	1	0	0	CC5	2	598
SRR5489101	2011-11-15	Seafood	Env	0	0	0	CC5	2	598
SRR5489092	2011-11-15	Seafood	Env	1	0	0	CC5	2	598
SRR5489100	2011-03-29	Seafood	Env	0	0	0	CC5	2	598
SRR5489099	2011-03-29	Seafood	Env	0	0	0	CC121	3	598
SRR1141239	2013-12-03	Seafood	Env	1	0	1	CC321	3	598
SRR5452356	2017-03-08	Seafood	Env	1	0	0	CC5	2	598
SRR5452655	2017-03-08	Seafood	Env	0	0	1	CC321	3	598
SRR5452347	2017-03-08	Seafood	Env	0	0	1	CC321	3	598
SRR5452346	2017-03-08	Seafood	Env	0	0	1	CC321	3	598
SRR3027749	2015-11-18	Seafood	Env	1	0	0	CC5	2	598
SRR5489096	2011-11-15	Seafood	Env	1	0	1	CC321	3	598
SRR5489091	2011-11-15	Seafood	Env	1	0	0	CC5	2	598
SRR1141127	2013-12-03	Seafood	Env	1	0	0	CC5	2	598
SRR5452349	2017-03-08	Seafood	Env	0	0	1	CC321	3	598
SRR5452348	2017-03-08	Seafood	Env	0	0	1	CC321	3	598
SRR5452646	2017-03-08	Seafood	Env	1	0	0	CC5	2	598
SRR3027730	2015-11-18	Seafood	Env	1	0	1	CC321	3	598
SRR3027732	2015-11-18	Seafood	Env	0	0	1	CC321	3	598
SRR5489102	2011-03-29	Seafood	Env	0	0	0	CC5	2	598
SRR2848805	2011-03-08	Seafood	Product	1	0	0	CC5	2	598
SRR5452355	2017-03-08	Seafood	Env	0	0	1	CC321	3	598
SRR5452630	2017-03-08	Seafood	Env	0	0	1	CC321	3	598
SRR3027739	2015-11-18	Seafood	Env	0	0	1	CC321	3	598
SRR5489093	2011-11-15	Seafood	Env	1	0	1	CC321	3	598
SRR3825228	2015-11-18	Seafood	Env	1	0	0	CC5	2	598
SRR5452350	2017-03-08	Seafood	Env	0	0	1	CC321	3	598
SRR5452351	2017-03-08	Seafood	Env	0	0	1	CC321	3	598
SRR5452642	2017-03-08	Seafood	Env	0	0	1	CC321	3	598
SRR5489103	2011-03-29	Seafood	Env	0	0	0	CC5	2	598
SRR5452632	2017-03-08	Seafood	Env	0	0	1	CC321	3	598
SRR5452647	2017-03-08	Seafood	Env	1	0	0	CC5	2	598
SRR8239174	2004-06-16	Seafood	Product	0	0	1	CC321	3	598
SRR5452354	2017-03-08	Seafood	Env	0	0	1	CC321	3	598
SRR3027738	2015-11-18	Seafood	Env	0	0	1	CC321	3	598
SRR3027729	2015-11-18	Seafood	Env	0	0	1	CC321	3	598
SRR3027744	2015-11-18	Seafood	Env	0	0	1	CC321	3	598
SRR1141149	2013-12-03	Seafood	Env	1	0	0	CC5	2	598
SRR1141154	2013-12-03	Seafood	Env	1	0	1	CC321	3	598
SRR1141165	2013-12-03	Seafood	Env	1	0	1	CC321	3	598
SRR3027746	2015-11-18	Seafood	Env	1	0	0	CC5	2	598
SRR5489090	2011-11-15	Seafood	Env	1	0	0	CC5	2	598
SRR3027745	2015-11-18	Seafood	Env	1	0	0	CC5	2	598
SRR5489097	2011-11-15	Seafood	Env	0	0	1	CC321	3	598
SRR7547849	2004-07-23	Seafood	Env	1	0	0	CC5	2	598
SRR1141142	2013-12-03	Seafood	Env	1	0	0	CC5	2	598
SRR5489086	2011-11-15	Seafood	Env	1	0	0	CC5	2	598
SRR5489095	2011-11-15	Seafood	Env	1	0	0	CC5	2	598
SRR5489089	2011-11-15	Seafood	Env	1	0	0	CC5	2	598
SRR5452636	2017-03-08	Seafood	Env	0	0	1	CC321	3	598
SRR5452668	2017-03-08	Seafood	Env	0	0	1	CC321	3	598
SRR5452353	2017-03-08	Seafood	Env	0	0	1	CC321	3	598
SRR5452658	2017-03-08	Seafood	Env	0	0	1	CC321	3	598
SRR5452665	2017-03-08	Seafood	Env	1	0	0	CC5	2	598
SRR5452669	2017-03-08	Seafood	Env	0	0	1	CC321	3	598
SRR6398556	2017-05-01	Meals	Env	0	0	0	CC1	2	221
SRR5642322	2017-05-01	Meals	Env	0	0	0	CC1	2	221
SRR5642324	2017-05-01	Meals	Env	0	0	0	CC1	2	221
SRR5642323	2017-05-01	Meals	Env	0	0	0	CC1	2	221
SRR5642326	2017-05-01	Meals	Env	0	0	0	CC1	2	221
SRR5642346	2017-05-01	Meals	Env	0	0	0	CC1	2	221
SRR5642344	2017-05-01	Meals	Env	0	0	0	CC1	2	221
SRR5642327	2017-05-01	Meals	Env	0	0	0	CC1	2	221
SRR5642345	2017-05-01	Meals	Env	0	0	0	CC1	2	221
SRR5642348	2017-05-01	Meals	Env	0	0	0	CC1	2	221
SRR5642349	2017-05-01	Meals	Env	0	0	0	CC1	2	221
SRR5642350	2017-05-01	Meals	Env	0	0	0	CC1	2	221
SRR5642356	2017-05-01	Meals	Env	0	0	0	CC1	2	221
SRR5642352	2017-05-01	Meals	Env	0	0	0	CC1	2	221
SRR5642355	2017-05-01	Meals	Env	0	0	0	CC1	2	221
SRR5631656	2017-05-01	Meals	Env	0	0	0	CC1	2	221
SRR5631655	2017-05-01	Meals	Env	0	0	0	CC1	2	221
SRR5642354	2017-05-01	Meals	Env	0	0	0	CC1	2	221
SRR5631661	2017-05-01	Meals	Env	0	0	0	CC1	2	221
SRR5631659	2017-05-01	Meals	Env	0	0	0	CC1	2	221
SRR5631662	2017-05-01	Meals	Env	0	0	0	CC1	2	221
SRR5680744	2017-05-01	Meals	Env	0	0	0	CC1	2	221
SRR1378346	2014-01-21	Seafood	Product	0	0	0	CC288	2	599
SRR7813963	2018-08-06	Seafood	Product	0	0	1	CC5	2	600
SRR8471347	2010-05-12	Dairy	Env	0	0	0	CC204	3	56
SRR8471337	2010-05-12	Dairy	Env	0	0	0	CC204	3	56
SRR8471075	2010-05-12	Dairy	Env	0	0	0	CC204	3	56
SRR3330408	2011-01-19	Dairy	Env	0	0	0	ST1110	3	57
SRR3330407	2011-01-19	Dairy	Env	0	0	0	ST1052	3	57
SRR10017900	2019-07-24	Raw pet food	Product	0	0	0	ST581	2	520
SRR10018056	2019-07-24	Raw pet food	Product	0	0	0	CC554	2	520
SRR10018482	2019-07-24	Raw pet food	Product	0	0	0	CC554	2	520
SRR10018492	2019-07-24	Raw pet food	Product	0	0	0	CC9	3	520
SRR10018583	2019-07-24	Raw pet food	Product	0	0	0	ST581	2	520
SRR10018694	2019-07-24	Raw pet food	Product	0	0	0	CC554	2	520
SRR10018706	2019-07-24	Raw pet food	Product	0	0	0	CC554	2	520
SRR10018704	2019-07-24	Raw pet food	Product	0	0	0	CC554	2	520
SRR10018730	2019-07-24	Raw pet food	Product	0	0	0	CC554	2	520
SRR10018707	2019-07-24	Raw pet food	Product	0	0	0	CC554	2	520
SRR10018579	2019-07-24	Raw pet food	Product	0	0	0	ST581	2	520
SRR3199598	2011-06-21	Meals	Env	0	0	0	CC5	2	222
SRR3242148	2011-06-21	Meals	Env	0	0	0	CC3	2	222
SRR3199595	2011-06-21	Meals	Env	0	0	0	CC5	2	222
SRR3199601	2011-06-21	Meals	Env	0	0	0	CC3	2	222
SRR3199599	2011-06-21	Meals	Env	0	0	0	CC3	2	222
SRR3199594	2011-06-21	Meals	Env	0	0	0	CC88	2	222
SRR3199592	2011-06-21	Meals	Env	0	0	0	CC288	2	222
SRR3199596	2011-06-21	Meals	Env	0	0	0	CC3	2	222
SRR3199597	2011-06-21	Meals	Env	0	0	0	CC3	2	222
SRR3181842	2011-06-21	Meals	Env	0	0	0	CC5	2	222
SRR3181843	2011-06-21	Meals	Env	0	0	0	CC3	2	222
SRR3199593	2011-06-21	Meals	Env	0	0	0	CC88	2	222
SRR3199600	2011-06-21	Meals	Env	0	0	0	0		222
SRR4022310	2016-07-18	Meals	Env	0	0	1	CC321	3	223
SRR4022314	2016-07-18	Meals	Env	0	0	1	CC2	2	223
SRR4022311	2016-07-18	Meals	Env	0	0	1	CC7	3	223
SRR2891016	2011-06-07	Meals	Env	0	0	0	CC5	2	223
SRR2482397	2015-08-05	Meals	Env	0	0	0	CC5	2	223
SRR2482395	2015-08-05	Meals	Env	0	0	0	CC5	2	223
SRR4119763	2016-07-18	Meals	Env	0	0	0	CC11	3	223
SRR5120751	2016-07-18	Meals	Env	0	0	0	CC5	2	223
SRR2482396	2015-08-05	Meals	Env	0	0	0	CC5	2	223
SRR4022312	2016-07-18	Meals	Env	0	0	1	CC321	3	223
SRR1206237	2014-01-14	Meals	Env	0	0	1	CC3	2	224
SRR1206225	2014-01-14	Meals	Env	0	0	1	CC3	2	224
SRR1206238	2014-01-14	Meals	Env	0	0	1	CC3	2	224
SRR9616306	2010-06-30	Dairy	Env	0	0	0	CC6	2	58
SRR9616313	2010-06-30	Dairy	Env	0	0	1	CC6	2	58
SRR9214254	2010-06-30	Dairy	Env	0	0	1	CC6	2	58
SRR9616276	2010-06-30	Dairy	Env	0	0	0	CC6	2	58
SRR8697009	2010-06-29	Dairy	Env	0	0	0	CC6	2	58
SRR7702520	2011-03-21	Seafood	Product	0	0	0	CC6	2	601
SRR7702521	2011-03-21	Seafood	Product	0	0	0	CC6	2	601
SRR6680217	2014-05-27	Seafood	Env	0	0	1	CC88	2	602
SRR6679986	2014-05-27	Seafood	Env	0	0	0	CC101	3	602
SRR6680327	2014-05-27	Seafood	Env	0	0	0	CC31	3	602
SRR6680221	2014-05-27	Seafood	Env	0	0	0	CC101	3	602
SRR5817938	2014-05-28	Seafood	Env	0	0	0	CC101	3	602
SRR6679997	2014-05-27	Seafood	Env	0	0	0	CC31	3	602
SRR6679988	2014-05-27	Seafood	Env	0	0	0	CC321	3	602
SRR5280373	2014-05-28	Seafood	Env	0	0	0	CC31	3	602
SRR5280378	2014-05-28	Seafood	Env	0	0	0	CC31	3	602
SRR5280376	2014-05-28	Seafood	Env	0	0	0	CC101	3	602
SRR5280381	2014-05-28	Seafood	Env	0	0	0	CC6	2	602
SRR5817937	2014-05-27	Seafood	Env	0	0	0	CC101	3	602
SRR3453146	2015-11-16	Seafood	Product	0	0	0	CC101	3	603
SRR3453147	2015-11-16	Seafood	Product	0	0	0	CC5	2	603
SRR6413628	2003-06-12	Seafood	Product	0	0	0	CC9	3	603
SRR6783013	2003-03-06	Seafood	Product	0	0	1	CC5	2	604
SRR1027697	2001-07-06	Produce	Product	0	0	1	CC155	3	369
SRR7525549	2010-11-10	Seafood	Env	0	0	0	CC2	2	605
SRR7814586	2010-11-09	Seafood	Env	0	0	0	CC2	2	605
SRR7799341	2008-11-20	Seafood	Env	0	0	0	CC2	2	605
SRR7358328	2010-11-09	Seafood	Env	0	0	0	CC2	2	605
SRR5571301	2011-11-07	Seafood	Env	0	0	0	CC3	2	605
SRR1141157	2013-12-16	Seafood	Env	0	0	0	CC3	2	605
SRR5667285	2010-11-09	Seafood	Env	0	0	0	CC3	2	605
SRR7799236	2008-11-20	Seafood	Env	0	0	0	CC2	2	605
SRR7525557	2010-11-10	Seafood	Env	0	0	0	CC2	2	605
SRR5209223	2008-11-20	Seafood	Env	0	0	0	CC2	2	605
SRR6366165	2008-11-20	Seafood	Env	0	0	0	CC101	3	605
SRR7795228	2011-11-09	Seafood	Env	0	0	0	CC2	2	605
SRR7795254	2011-11-09	Seafood	Env	0	0	0	CC2	2	605
SRR7813710	2010-11-10	Seafood	Env	0	0	0	CC2	2	605
SRR7814021	2008-11-20	Seafood	Env	0	0	0	CC2	2	605
SRR1141125	2013-12-17	Seafood	Env	0	0	0	CC3	2	605
SRR5400272	2004-11-05	Seafood	Env	0	0	1	CC5	2	606
SRR5378788	2004-11-05	Seafood	Env	0	0	1	CC88	2	606
SRR6413635	2004-10-21	Seafood	Product	0	0	0	CC21	3	606
SRR1665132	2014-11-05	Seafood	Product	0	0	0	CC218	2	607
SRR2156490	2012-08-03	Seafood	Product	0	0	0	CC426	2	607
SRR10059655	2019-08-12	Meals	Env	0	0	0	CC2	2	225
SRR10060405	2019-08-12	Meals	Env	0	0	1	CC1	2	225
SRR10059553	2019-08-12	Meals	Env	0	0	0	CC2	2	225
SRR10059656	2019-08-12	Meals	Env	0	0	0	CC2	2	225
SRR10059583	2019-08-12	Meals	Env	0	0	0	CC2	2	225
SRR10059593	2019-08-12	Meals	Env	0	0	0	CC2	2	225
SRR10059598	2019-08-12	Meals	Env	0	0	1	CC1	2	225
SRR10059834	2019-08-12	Meals	Env	0	0	0	CC2	2	225
SRR10059567	2019-08-12	Meals	Env	0	0	0	CC2	2	225
SRR10059580	2019-08-12	Meals	Env	0	0	0	CC2	2	225
SRR10059733	2019-08-12	Meals	Env	0	0	0	CC2	2	225
SRR10059839	2019-08-12	Meals	Env	0	0	0	CC2	2	225
SRR10059905	2019-08-12	Meals	Env	0	0	0	CC2	2	225
SRR3272466	2016-03-01	Seafood	Env	0	1	0	CC87	2	608
SRR3272410	2016-03-01	Seafood	Env	0	1	0	CC87	2	608
SRR3272411	2016-03-01	Seafood	Env	0	0	0	CC5	2	608
SRR3272412	2016-03-01	Seafood	Env	0	1	0	CC87	2	608
SRR3272413	2016-03-01	Seafood	Env	0	1	0	CC87	2	608
SRR3272414	2016-03-01	Seafood	Env	0	1	0	CC87	2	608
SRR3272415	2016-03-01	Seafood	Env	0	0	0	CC5	2	608
SRR3272416	2016-03-01	Seafood	Env	0	1	0	CC87	2	608
SRR3272462	2016-03-01	Seafood	Env	0	1	0	CC87	2	608
SRR3272463	2016-03-01	Seafood	Env	0	1	0	CC87	2	608
SRR3272464	2016-03-01	Seafood	Env	0	1	0	CC87	2	608
SRR3272467	2016-03-01	Seafood	Env	0	1	0	CC87	2	608
SRR3272468	2016-03-01	Seafood	Env	0	1	0	CC87	2	608
SRR3272493	2016-03-01	Seafood	Env	0	1	0	CC87	2	608
SRR3272494	2016-03-01	Seafood	Env	0	1	0	CC87	2	608
SRR3272509	2016-03-01	Seafood	Env	0	1	0	CC87	2	608
SRR7799157	2018-08-21	Seafood	Env	0	0	1	CC5	2	608
SRR8215997	2002-06-06	Dairy	Product	0	0	0	CC2	2	59
SRR5631697	2017-04-24	Meals	Env	0	0	0	CC9	3	226
SRR5631908	2017-04-24	Meals	Env	0	0	0	CC5	2	226
SRR5631724	2017-04-24	Meals	Env	0	0	0	CC9	3	226
SRR5631727	2017-04-24	Meals	Env	0	0	0	CC9	3	226
SRR5631692	2017-04-24	Meals	Env	0	0	0	CC9	3	226
SRR5631696	2017-04-24	Meals	Env	0	0	1	CC321	3	226
SRR5631693	2017-04-24	Meals	Env	0	0	1	CC321	3	226
SRR5631694	2017-04-24	Meals	Env	0	0	0	CC9	3	226
SRR5631687	2017-04-24	Meals	Env	0	0	0	CC9	3	226
SRR5631695	2017-04-24	Meals	Env	0	0	0	CC9	3	226
SRR8874785	2010-05-24	Seafood	Env	0	0	1	CC321	3	609
SRR8874462	2010-06-08	Seafood	Product	0	0	1	CC321	3	609
SRR7498067	2018-06-19	Meals	Env	0	0	1	CC11	3	227
SRR5131994	2016-12-06	Meals	Env	0	0	1	CC11	3	227
SRR5131999	2016-12-06	Meals	Env	0	0	1	CC11	3	227
SRR7498064	2018-06-19	Meals	Env	0	0	1	CC11	3	227
SRR5942293	2017-07-24	Meals	Env	0	0	1	CC11	3	227
SRR5942328	2017-07-24	Meals	Env	0	0	1	CC11	3	227
SRR5942331	2017-07-24	Meals	Env	0	0	1	CC11	3	227
SRR5942332	2017-07-24	Meals	Env	0	0	1	CC11	3	227
SRR5942292	2017-07-24	Meals	Env	0	0	1	CC11	3	227
SRR8837833	2019-03-19	Meals	Env	0	0	1	CC11	3	227
SRR5942401	2017-07-24	Meals	Env	0	0	1	CC11	3	227
SRR8837566	2019-03-19	Meals	Env	0	0	1	CC11	3	227
SRR8837579	2019-03-19	Meals	Env	0	0	1	CC11	3	227
SRR8837582	2019-03-19	Meals	Env	0	0	1	CC11	3	227
SRR8874530	2019-03-19	Meals	Env	0	0	1	CC11	3	227
SRR8874477	2019-03-19	Meals	Env	0	0	1	CC11	3	227
SRR8874787	2019-03-19	Meals	Env	0	0	1	CC11	3	227
SRR5758434	2017-05-02	Meals	Env	0	0	1	CC9	3	228
SRR5861488	2017-06-28	Meals	Env	0	0	1	CC5	2	229
SRR5906256	2017-06-27	Meals	Env	0	0	1	CC5	2	229
SRR5378782	2001-04-17	Dairy	Product	0	0	0	CC3	2	60
SRR5378787	2001-04-17	Dairy	Product	0	0	0	CC3	2	60
SRR3634447	2009-11-03	Seafood	Product	0	0	0	CC1	2	610
SRR3579426	2009-11-03	Seafood	Product	0	0	0	CC1	2	610
SRR3579427	2009-11-03	Seafood	Product	0	0	0	CC1	2	610
SRR3945508	2009-12-28	Dairy	Product	0	0	0	CC19	3	61
SRR3945507	2009-12-28	Dairy	Product	0	0	0	CC19	3	61
SRR3453141	2015-11-17	Meals	Env	0	0	1	CC5	2	230
SRR3453139	2015-11-17	Meals	Env	0	0	1	CC5	2	230
SRR3453140	2015-11-17	Meals	Env	0	0	1	CC5	2	230
SRR3734007	2003-12-10	Seafood	Product	1	0	0	CC1		611
SRR3930181	2003-12-10	Seafood	Product	1	0	0	CC1	2	611
SRR5378784	2017-03-07	Meals	Env	0	0	1	CC6	2	231
SRR6870031	2018-02-26	Meals	Env	0	0	1	CC6	2	231
SRR6870027	2018-02-26	Meals	Env	0	0	1	CC6	2	231
SRR6870154	2018-02-26	Meals	Env	0	0	1	CC6	2	231
SRR1816815	2015-02-10	Meals	Env	0	0	1	CC6	2	231
SRR3199567	2016-02-09	Meals	Env	0	0	0	CC6	2	231
[truncated: 2,970 more rows]
